# Supplementary material for: The KDM2B- Let-7b -EZH2 Axis in Myelodysplastic Syndromes as a Target for Combined Epigenetic Therapy
Source: PLoS One. 2014 Sep 16;9(9):e107817. doi: 10.1371/journal.pone.0107817 (PMC4166605; doi:10.1371/journal.pone.0107817)
Supplement: Supporting Array Data File S1 — (XLS) [file pone.0107817.s001.xls]

## Sheet: POS normalized miRNA data
		nCounter Worksheet					© 2008 NanoString Technologies
Lane Attributes																					20110428_110428-01-miRNA-600fov_BPA1400_01	20110428_110428-01-miRNA-600fov_LBS1406_02	20110428_110428-01-miRNA-600fov_WJF1408_03	20110428_110428-01-miRNA-600fov_TB1409_04	20110428_110428-01-miRNA-600fov_BRA1415_05	20110428_110428-01-miRNA-600fov_WM1418_06	20110428_110428-01-miRNA-600fov_TB1409_07	20110428_110428-01-miRNA-600fov_U3150821_08	20110428_110428-01-miRNA-600fov_BDS1428_09
Assay number
Cartridge ID
Sample ID			1290	1239	1304	1316	1341	1372	1377	1409	14092	1426	1428	1378	1256	1245	1316	1366	1302	1328	1335	1162	1378	1406	1174	1289	1295	1315	1332	1337	1259	1400	1408	1415	2154	2155	2156	2154	2155	2156	2157	2161	2162	2163	2164	1417	1489	1431	1432
Reporter Counts
Code Class	Name	Accession
Positive	POS_A(128)	nmiR00813.1	10278.4	10137.2	10102.7	10410.2	10450.5	10980	10878.1	10345.2	10408.6	10345.2	10408.6	10113.7	9593.28	10503.3	10309.2	10542.1	10187.6	10507.6	17245.6	18012	17663	18360.5	18496.6	17919.5	18047.2	18022.6	17722.4	12919.1	12680.3	12966.8	12530.8	12924.4	21212.1	22154.8	21725.5	22583.4	22750.8	22040.9	22198	22167.8	21798.6	12919.1	12680.3	12966.8	12530.8	12924.4	18012
Positive	POS_B(32)	nmiR00809.1	1601.27	1662.86	1673.39	1547.64	1318.86	1199.6	1059.04	1573.86	1490.14	1573.86	1490.14	1626.11	1863.08	1437.46	1514.56	1435.17	1745.53	1437.75	4019.8	3300.57	3393.59	3458.47	3350.1	3386.53	3298.05	3108.72	3296.92	1911.82	2014.37	1908.78	2321.56	1912.2	5346.33	4389.76	4513.48	4599.76	4455.64	4504.09	4386.41	4134.59	4384.9	1911.82	2014.37	1908.78	2321.56	1912.2	3300.57
Positive	POS_C(8)	nmiR00811.1	802.996	819.311	880.731	790.098	910.393	705.748	894.426	815.991	802.601	815.991	802.601	933.507	953.644	737.237	809.56	740.438	849.869	799.116	1480.2	1395.56	1648.11	979.853	928.103	1418.72	1425.27	1659.78	1714.56	906.801	995.759	910.738	1045.34	982.913	1820.65	1716.54	2027.17	1205.22	1141.57	1745.03	1753.08	2041.53	2108.91	906.801	995.759	910.738	1045.34	982.913	1395.56
Positive	POS_D(2)	nmiR00822.1	146.429	179.376	161.467	164.966	148.847	124.298	144.237	137.161	148.734	137.161	148.734	133.358	202.097	148.064	188.2	159.971	149.501	142.286	289.765	306.436	312.824	266.079	269.957	315.702	269.082	268.874	296.442	182.119	231.486	196.764	183.887	175.011	356.411	376.916	384.774	327.277	332.047	388.313	330.97	330.715	364.624	182.119	231.486	196.764	183.887	175.011	306.436
Positive	POS_E(0.5)	nmiR00801.1	103.917	77.5679	77.0639	54.265	62.3082	20.0212	31.3559	62.7685	47.707	62.7685	47.707	81.7357	132.626	67.8628	92.6065	38.8501	35.0184	31.4352	46.1409	70.2248	65.7296	45.2665	65.9669	61.9783	48.9239	45.9614	61.0912	83.4712	113.906	47.7857	43.0726	38.6653	56.7533	86.3766	80.8474	55.6778	81.1393	76.2333	60.1764	56.5325	75.1421	83.4712	113.906	47.7857	43.0726	38.6653	70.2248
Positive	POS_F(0.125)	nmiR00825.1	127.535	184.224	165.137	93.3358	169.617	30.866	53.305	125.537	162.765	125.537	162.765	172.075	315.776	166.572	146.378	143.974	92.9333	142.286	47.9865	44.6885	46.2542	19.3211	18.7752	27.1155	41.0098	23.5552	38.0568	204.884	180.045	177.088	114.308	175.011	59.0234	54.9669	56.8926	23.7649	23.0935	33.352	50.442	28.9729	46.8098	204.884	180.045	177.088	114.308	175.011	44.6885
Negative	NEG_A(0)	nmiR00810.1	14.1705	38.784	47.7062	28.2178	41.5388	7.50795	9.40676	32.5466	56.1259	32.5466	56.1259	47.3207	82.1018	24.6774	38.835	11.4265	21.5498	18.1993	16.6107	11.4913	7.30329	3.86421	4.56694	4.84205	6.47523	4.59614	11.0164	20.4822	32.233	9.484	17.8863	15.1054	13.7869	9.53781	6.06173	3.2073	3.79056	4.0189	5.37444	3.8148	9.14364	20.4822	32.233	9.484	17.8863	15.1054	11.4913
Negative	NEG_B(0)	nmiR00817.1	28.341	67.8719	55.0457	30.3884	38.0773	8.34217	14.1101	53.4695	33.6755	53.4695	33.6755	47.3207	82.1018	40.1007	35.8477	11.4265	12.1217	28.1262	33.2214	6.38408	10.9549	4.96827	4.56694	4.84205	14.3894	3.44711	8.01195	33.2836	29.7536	9.484	10.061	23.3448	27.5738	5.29878	9.09259	4.12367	3.79056	4.0189	11.9432	2.8611	6.64992	33.2836	29.7536	9.484	10.061	23.3448	6.38408
Negative	NEG_C(0)	nmiR00828.1	42.5116	43.632	55.0457	41.2414	51.9235	10.4277	18.0296	44.1704	53.3196	44.1704	53.3196	55.9244	126.31	64.7781	41.8223	43.4207	26.9372	28.1262	16.6107	11.4913	8.5205	5.5203	3.55206	5.81046	15.1089	5.74518	18.0269	53.7658	34.7125	36.0392	22.3579	23.3448	13.7869	9.53781	7.07202	4.58185	2.94821	4.82268	12.5404	4.7685	14.9623	53.7658	34.7125	36.0392	22.3579	23.3448	11.4913
Negative	NEG_D(0)	nmiR00818.1	89.7467	67.8719	80.7336	58.6062	72.6929	15.0159	18.8135	32.5466	61.7385	32.5466	61.7385	68.83	170.519	86.3708	47.7969	52.5619	25.5903	36.3987	25.8389	17.8754	10.9549	13.2487	5.58181	10.6525	11.5115	9.19228	14.0209	71.6878	39.6714	43.6264	21.24	30.2109	21.4463	14.8366	9.09259	10.9964	4.6329	8.84159	9.55456	7.6296	11.6374	71.6878	39.6714	43.6264	21.24	30.2109	17.8754
Negative	NEG_E(0)	nmiR00803.1	4.72351	53.328	62.3851	32.559	45.0004	6.67374	12.5423	20.9228	36.4818	20.9228	36.4818	47.3207	75.7863	33.9314	20.9111	38.8501	8.08116	14.8904	18.4564	8.93771	8.5205	6.07233	4.0595	9.6841	9.35311	4.59614	16.0239	28.1631	17.3562	32.2456	6.70736	12.359	15.3188	7.4183	7.07202	5.04004	3.36939	8.03781	7.76308	3.8148	13.2998	28.1631	17.3562	32.2456	6.70736	12.359	8.93771
Negative	NEG_F(0)	nmiR00823.1	23.6175	96.9599	58.7154	36.9002	55.3851	10.0106	10.1907	44.1704	56.1259	44.1704	56.1259	68.83	82.1018	40.1007	50.7842	29.7089	29.6309	29.7807	20.302	20.429	7.30329	5.5203	6.08925	7.74728	5.03629	8.04325	13.0194	33.2836	42.1509	24.6584	24.5937	24.718	16.8507	16.9561	6.06173	4.58185	5.05408	6.43024	4.18012	6.6759	10.8061	33.2836	42.1509	24.6584	24.5937	24.718	20.429
Negative	NEG_G(0)	nmiR00827.1	33.0646	77.5679	91.7428	60.7768	117.693	14.1817	21.1652	92.9904	58.9322	92.9904	58.9322	73.1319	221.043	64.7781	74.6826	50.2766	40.4058	67.8339	22.1476	15.3218	20.6926	7.72842	9.64131	20.3366	16.5478	9.7668	17.0254	53.7658	61.9866	41.7296	33.5368	56.3021	18.3825	12.7171	17.1749	6.41459	8.00229	16.8794	13.7347	8.10645	14.1311	53.7658	61.9866	41.7296	33.5368	56.3021	15.3218
Negative	NEG_H(0)	nmiR00805.1	66.1291	72.7199	110.091	84.6534	96.9239	15.8501	29.0042	104.614	98.2203	104.614	98.2203	98.9432	309.461	89.4555	86.6319	57.1325	63.3024	90.9966	16.6107	20.429	23.1271	8.83248	7.61156	24.2103	20.1452	10.3413	26.0389	74.248	71.9044	47.42	52.541	75.5272	13.7869	16.9561	19.1955	7.33096	6.3176	20.0945	16.7205	8.5833	21.6122	74.248	71.9044	47.42	52.541	75.5272	20.429
Housekeeping	ACTB	NM_001101.2	4435.37	10529.8	7277.04	2680.69	716.545	646.518	909.32	581.19	3016.77	581.19	3016.77	8100.44	18352.9	607.68	3650.49	347.366	65.9961	282.917	6897.14	363.892	1867.21	915.818	52.7735	654.645	286.349	365.968	369.551	504.375	3029.9	288.314	54.7768	234.821	5724.63	302.031	1549.78	760.129	43.802	543.356	237.67	303.753	306.728	504.375	3029.9	288.314	54.7768	234.821	5724.63
Housekeeping	B2M	NM_004048.2	10623.2	24424.2	6810.98	6850.41	7044.29	1139.12	1748.87	1311.16	8306.64	1311.16	8306.64	16699.9	35183.8	1095.06	2948.47	388.501	43.0995	271.335	6186.57	103.422	2584.15	716.535	32.476	362.185	605.793	483.169	311.465	908.899	2447.23	322.456	35.7726	225.208	5134.85	85.8403	2144.84	594.724	26.9551	300.614	502.809	401.031	258.516	908.899	2447.23	322.456	35.7726	225.208	5134.85
Housekeeping	GAPDH	NM_002046.3	1771.32	2288.25	3478.89	1031.03	723.468	127.218	393.516	402.183	2935.39	402.183	2935.39	3368.37	7837.56	333.145	1335.33	132.548	67.343	110.85	2482.38	120.021	545.312	531.053	20.8049	278.902	241.022	246.468	187.279	276.51	1108.32	110.014	55.8947	92.0059	2060.38	99.6171	452.609	440.774	17.2681	231.489	200.049	204.569	155.442	276.51	1108.32	110.014	55.8947	92.0059	2060.38
Housekeeping	RPL19	NM_000981.3	11577.3	6515.71	10777.9	5443.86	7182.76	1758.53	1829.61	1536.67	9914.64	1536.67	9914.64	20567.3	41063.5	1150.58	4164.3	292.519	18.856	420.239	8331.2	205.567	2826.37	1607.51	50.7438	611.067	538.883	835.923	365.545	954.984	3456.37	242.79	15.6505	348.798	6914.9	170.621	2345.89	1334.23	42.1173	507.186	447.273	693.816	303.403	954.984	3456.37	242.79	15.6505	348.798	6914.9
Housekeeping	RPLP0	NM_001002.3	12838.5	3931.72	15222	5228.98	4427.35	1942.89	2296.82	1397.18	9050.3	1397.18	9050.3	22606.4	53397.7	956.248	4513.82	207.962	29.6309	483.109	5464.93	227.273	1981.63	1356.34	62.9223	764.076	374.844	985.298	400.598	793.686	3746.47	172.609	24.5937	400.981	4535.89	188.637	1644.75	1125.76	52.2255	634.183	311.12	817.797	332.496	793.686	3746.47	172.609	24.5937	400.981	4535.89
Endogenous1	hsa-let-7a	nmiR00001.1	1157.26	892.031	1332.1	546.991	571.159	3717.27	353.537	137.161	491.102	137.161	491.102	460.301	719.97	98.7095	134.429	43.4207	55.2213	71.1428	2593.12	35.7508	1470.4	435.552	18.2678	32.9259	35.254	67.2186	54.0807	1296.13	999.075	1491.96	612.63	639.698	4163.34	395.962	153.62	550.034	153.62	550.034	515.537	806.366	110.555	150.56	48.6312	61.8478	79.68	2904.29	40.0409
Endogenous1	hsa-let-7b	nmiR00002.1	1023.16	347.979	347.471	299.548	1656.72	15.3413	111.128	19.3211	321.376	22.9807	52.0777	32.4656	81.1639	121.746	299.548	1947.06	1036.56	67.2268	407.208	779.725	32.4656	34.474	475.637	916.534	3525.99	1158.15	1261.58	31.8578	286.925	62.7516	34.082	16.7454	32.4656	81.1639	121.746	299.548	1947.06	2920.6	15.3413	99.7187	5621	11.128	72.3323	1036.56	2591.41	3887.11	347.471
Endogenous1	hsa-let-7c	nmiR00003.1	231.452	218.16	289.907	175.819	273.464	192.704	91.7159	148.785	258.179	148.785	258.179	331.245	524.188	215.927	125.467	91.4121	102.361	94.3056	57.2147	24.2595	101.029	92.189	7.10413	15.4946	10.0726	18.9591	19.0284	259.226	244.339	324.696	196.917	306.28	215.829	102.722	166.639	289.161	166.639	289.161	370.994	587.091	241.838	140.523	102.382	114.645	105.622	64.0805	27.1706
Endogenous1	hsa-let-7d	nmiR00004.1	335.369	484.8	278.898	169.307	155.771	668.625	171.673	60.4438	266.598	60.4438	266.598	266.716	517.873	46.2701	50.7842	27.4236	45.7932	46.3256	431.879	21.7059	272.656	130.279	9.13388	14.5262	38.8514	29.3004	18.0269	375.613	542.976	312.366	189.624	174.463	748.86	192.274	67.697	298.59	67.697	298.59	298.722	580.018	51.8225	56.8783	30.7145	51.2884	51.8846	483.704	24.3106
Endogenous1	hsa-let-7e	nmiR00005.1	312.054	63.0191	35.6586	50.4534	58.1232	86.5233	0.783897	14.0648	124.041	14.0648	124.041	159.767	172.357	3.08467	29.9896	2.2853	1.0721	1.65448	1.84564	1.27682	1.21721	0.55203	0.507438	0.96841	0.71947	0.574518	1.00149	349.5	70.5814	39.9376	56.5078	65.098	96.9061	0.877964	15.7526	138.926	15.7526	138.926	178.94	193.04	3.45483	33.5883	2.55954	1.20075	1.85302	2.06711	1.43003
Endogenous1	hsa-let-7f	nmiR00006.1	288.134	232.704	212.843	201.866	228.464	216.896	67.4151	139.486	232.923	139.486	232.923	232.301	448.402	194.334	131.441	137.118	136.033	115.814	101.51	42.1349	108.332	36.986	16.238	38.7364	45.3266	27.5769	48.0717	322.71	260.628	238.384	226.09	255.879	242.924	75.5049	156.224	260.873	156.224	260.873	260.178	502.21	217.654	147.214	153.572	152.357	129.712	113.691	47.1911
Endogenous1	hsa-let-7g	nmiR00007.1	604.609	727.199	374.31	199.695	162.694	1193.76	184.216	58.119	145.927	58.119	145.927	279.622	397.878	40.1007	89.6192	36.5648	25.5903	28.1262	551.845	5.10726	349.341	93.2931	6.08925	3.87364	27.3398	18.3846	6.00897	677.162	814.463	419.228	223.659	182.217	1337.02	206.322	65.0933	163.439	65.0933	163.439	313.177	445.623	44.9128	100.373	40.9526	28.6612	31.5014	618.067	5.72013
Endogenous1	hsa-let-7i	nmiR00008.1	571.544	349.056	168.807	128.065	173.078	376.232	159.131	76.7171	193.634	76.7171	193.634	189.283	536.819	80.2015	77.6699	43.4207	92.9333	43.0166	230.705	22.9827	154.586	32.0177	7.10413	18.3998	41.7292	20.1081	24.0359	640.13	390.942	189.063	143.433	193.848	421.38	178.227	85.9231	216.871	85.9231	216.871	211.997	601.238	89.8256	86.9903	48.6312	104.085	48.1786	258.389	25.7406
Endogenous1	hsa-miR-1	nmiR00009.1	118.088	121.2	99.0822	62.9474	110.77	13.7646	25.0847	60.4438	61.7385	60.4438	61.7385	64.5282	176.835	61.6934	65.7207	38.8501	32.3246	41.3621	33.2214	19.1522	14.6066	8.83248	8.62644	20.3366	16.5478	13.7884	30.0448	132.258	135.744	110.972	70.5011	124.063	15.4163	28.0949	67.697	69.1471	67.697	69.1471	72.2715	198.055	69.0966	73.6072	43.5121	36.2036	46.3256	37.208	21.4505
Endogenous1	hsa-miR-7	nmiR00629.1	42.5116	82.4159	62.3851	56.4356	83.0777	8.34217	17.2457	53.4695	81.3826	53.4695	81.3826	64.5282	151.573	64.7781	32.8604	25.1383	30.9778	31.4352	16.6107	20.429	9.73772	8.83248	4.0595	13.5577	10.0726	8.61777	14.0209	47.613	92.3058	69.8713	63.2079	93.047	9.34323	19.3152	59.8858	91.1485	59.8858	91.1485	72.2715	169.761	72.5515	36.8036	28.1549	34.6951	35.2074	18.604	22.8805
Endogenous1	hsa-miR-9	nmiR00662.2	127.535	67.8719	69.7245	67.2886	65.7698	14.5988	35.2753	55.7942	95.4141	55.7942	95.4141	146.264	170.519	52.4394	50.7842	43.4207	37.7121	52.9435	29.5302	19.1522	17.041	10.4886	7.10413	12.5893	21.5841	9.7668	20.0299	142.839	76.0166	78.0914	75.3632	73.6622	16.3507	39.5084	62.4895	106.864	62.4895	106.864	163.815	190.981	58.7321	56.8783	48.6312	42.2375	59.2967	33.0738	21.4505
Endogenous1	hsa-miR-10a	nmiR00018.1	42.5116	82.4159	77.0639	62.9474	100.386	13.7646	25.8686	37.1962	64.5448	37.1962	64.5448	137.66	119.995	43.1854	41.8223	45.706	25.5903	44.6711	44.2953	21.7059	17.041	12.1447	13.1934	22.2734	25.9009	16.0865	27.0403	47.613	92.3058	86.3116	70.5011	112.432	15.4163	28.9728	41.6597	72.2902	41.6597	72.2902	154.179	134.394	48.3677	46.841	51.1908	28.6612	50.0316	49.6107	24.3106
Endogenous1	hsa-miR-10b	nmiR00019.1	6.88221	65.0897	47.0767	16.1918	94.5766	35.4031	30.6021	9.93654	7.1947	6.89421	20.0299	43.5722	108.93	163.396	16.1918	105.247	43.5849	37.2149	44.9233	59.9789	43.5722	14.045	41.4658	20.9294	6.95096	6.89248	13.3109	44.6009	46.2783	62.7516	20.6926	5.58181	43.5722	108.93	163.396	16.1918	105.247	157.87	35.4031	230.12	575.3	30.6021	198.914	43.5849	108.962	163.443	47.0767
Endogenous1	hsa-miR-15a	nmiR00179.1	136.982	184.224	168.807	117.212	128.078	104.694	41.5465	106.939	143.121	106.939	143.121	154.868	252.621	92.5402	92.6065	75.415	61.9556	64.5249	31.3758	15.3218	23.1271	3.86421	5.07438	12.5893	14.3894	252.621	92.5402	92.6065	75.415	61.9556	64.5249	31.3758	15.3218	23.1271	3.86421	5.07438	12.5893	14.3894	5.74518	13.0194	106.939	143.121	106.939	143.121	154.868	252.621	92.5402
Endogenous1	hsa-miR-15b	nmiR00180.1	174.77	339.36	220.183	110.701	180.002	125.133	62.7117	95.3151	162.765	95.3151	162.765	184.981	303.145	83.2861	104.556	79.9856	57.915	74.4518	86.7449	29.3668	62.0779	16.0089	13.1934	18.3998	37.4124	303.145	83.2861	104.556	79.9856	57.915	74.4518	86.7449	29.3668	62.0779	16.0089	13.1934	18.3998	37.4124	20.6826	27.0403	95.3151	162.765	95.3151	162.765	184.981	303.145	83.2861
Endogenous1	hsa-miR-16	nmiR00181.1	154.949	2.50345	1.12087	0.404795	3.26126	1.1801	0.695503	1.65609	7.1947	6.3197	9.01345	0.854357	2.13589	3.20384	0.404795	2.63117	1.895	1.20048	1.44914	2.22144	0.854357	8.93771	2.43917	885.933	442.614	0.21539	41.5251	1.59289	1.54261	20.302	6.08607	4.0595	0.854357	2.13589	3.20384	0.404795	2.63117	3.94675	1.1801	7.67067	19.1767	0.695503	4.52077	1.895	4.73749	7.10624	1.12087
Endogenous1	hsa-miR-18a	nmiR00198.1	160.599	193.92	117.431	112.871	124.616	14.5988	32.1398	95.3151	123.477	95.3151	123.477	159.169	252.621	138.81	128.454	89.1268	59.2618	87.6877	25.8389	19.1522	20.6926	22.0812	14.7157	14.5262	117.431	112.871	124.616	14.5988	32.1398	95.3151	123.477	95.3151	123.477	159.169	252.621	138.81	128.454	89.1268	59.2618	87.6877	25.8389	19.1522	20.6926	22.0812	14.7157	14.5262	23.023
Endogenous1	hsa-miR-18b	nmiR00199.1	42.5116	63.0239	69.7245	30.3884	69.2314	7.09084	12.5423	44.1704	33.6755	44.1704	33.6755	38.7169	82.1018	40.1007	17.9238	27.4236	14.8155	26.4718	12.9195	15.3218	7.30329	6.07233	3.55206	8.71569	69.7245	30.3884	69.2314	7.09084	12.5423	44.1704	33.6755	44.1704	33.6755	38.7169	82.1018	40.1007	17.9238	27.4236	14.8155	26.4718	12.9195	15.3218	7.30329	6.07233	3.55206	8.71569	8.63364
Endogenous1	hsa-miR-19a	nmiR00224.1	18.894	58.1759	33.0274	30.3884	51.9235	11.2619	10.9746	34.8714	50.5133	34.8714	50.5133	68.83	132.626	24.6774	32.8604	18.2824	24.2435	31.4352	7.38254	5.10726	12.1721	2.76015	2.53719	9.6841	33.0274	30.3884	51.9235	11.2619	10.9746	34.8714	50.5133	34.8714	50.5133	68.83	132.626	24.6774	32.8604	18.2824	24.2435	31.4352	7.38254	5.10726	12.1721	2.76015	2.53719	9.6841	4.31682
Endogenous1	hsa-miR-19b	nmiR00225.1	103.917	101.808	69.7245	86.824	114.232	155.164	29.0042	53.4695	123.477	53.4695	123.477	107.547	189.466	67.8628	74.6826	38.8501	47.1401	57.907	59.0604	12.7682	25.5615	19.3211	11.6711	13.5577	69.7245	86.824	114.232	155.164	29.0042	53.4695	123.477	53.4695	123.477	107.547	189.466	67.8628	74.6826	38.8501	47.1401	57.907	59.0604	12.7682	25.5615	19.3211	11.6711	13.5577	28.0593
Endogenous1	hsa-miR-20a+hsa-miR-20b	nmiR00236.1	31.3523	2.50345	1.12087	0.404795	12.0112	1.1801	0.695503	7.17639	7.91417	6.3197	9.01345	0.854357	2.13589	3.20384	0.404795	2.63117	1.895	1.20048	1.44914	2.22144	0.854357	16.5986	2.43917	383.706	173.774	224.882	41.4118	1.59289	1.54261	29.5302	9.73772	4.56694	0.854357	2.13589	3.20384	0.404795	2.63117	3.94675	1.1801	7.67067	19.1767	0.695503	4.52077	1.895	4.73749	7.10624	1.12087
Endogenous1	hsa-miR-21	nmiR00238.1	61.4056	58.1759	84.4033	56.4356	45.0004	134.309	32.9237	65.0933	67.3511	65.0933	67.3511	120.453	157.888	67.8628	35.8477	50.2766	41.7527	47.98	40.604	37.0276	45.0369	26.4974	10.6562	28.0839	56.4356	45.0004	134.309	32.9237	65.0933	67.3511	65.0933	67.3511	120.453	157.888	67.8628	35.8477	50.2766	41.7527	47.98	40.604	37.0276	45.0369	26.4974	10.6562	28.0839	26.6204	22.4062
Endogenous1	hsa-miR-22	nmiR00251.1	75.5761	101.808	135.779	69.4592	100.386	17.5186	31.3559	113.913	117.864	113.913	117.864	163.471	239.99	117.218	77.6699	59.4178	57.915	52.9435	46.1409	33.1972	18.2582	13.2487	11.1636	21.305	69.4592	100.386	17.5186	31.3559	113.913	117.864	113.913	117.864	163.471	239.99	117.218	77.6699	59.4178	57.915	52.9435	46.1409	33.1972	18.2582	13.2487	11.1636	21.305	12.231	10.3413
Endogenous1	hsa-miR-23a	nmiR00259.1	99.1937	232.704	95.4125	62.9474	51.9235	328.264	48.6016	37.1962	61.7385	37.1962	61.7385	103.245	214.728	30.8467	29.8731	18.2824	22.8966	11.5814	64.5973	10.2145	36.5164	18.217	1.52231	6.77887	62.9474	51.9235	328.264	48.6016	37.1962	61.7385	37.1962	61.7385	103.245	214.728	30.8467	29.8731	18.2824	22.8966	11.5814	64.5973	10.2145	36.5164	18.217	1.52231	6.77887	9.35311	5.74518
Endogenous1	hsa-miR-23b	nmiR00260.1	51.9586	53.328	55.0457	41.2414	38.0773	29.6147	14.894	34.8714	50.5133	34.8714	50.5133	90.3394	113.679	43.1854	29.8731	29.7089	22.8966	19.8538	25.8389	16.5986	13.3894	11.0406	5.07438	7.74728	41.2414	38.0773	29.6147	14.894	34.8714	50.5133	34.8714	50.5133	90.3394	113.679	43.1854	29.8731	29.7089	22.8966	19.8538	25.8389	16.5986	13.3894	11.0406	5.07438	7.74728	15.8283	9.7668
Endogenous1	hsa-miR-24	nmiR00261.1	80.2996	130.896	73.3942	41.2414	48.462	165.592	22.733	32.5466	95.4141	32.5466	95.4141	90.3394	183.15	43.1854	35.8477	27.4236	25.5903	33.0897	66.4429	14.045	40.1681	36.986	3.55206	11.6209	41.2414	48.462	165.592	22.733	32.5466	95.4141	32.5466	95.4141	90.3394	183.15	43.1854	35.8477	27.4236	25.5903	33.0897	66.4429	14.045	40.1681	36.986	3.55206	11.6209	15.1089	11.4904
Endogenous1	hsa-miR-25	nmiR00262.1	170.046	290.88	91.7428	82.4828	58.8467	306.992	77.6058	76.7171	109.446	76.7171	109.446	253.811	271.567	61.6934	50.7842	47.9913	35.0184	36.3987	70.1342	8.93771	55.9919	11.5926	5.58181	6.77887	82.4828	58.8467	306.992	77.6058	76.7171	109.446	76.7171	109.446	253.811	271.567	61.6934	50.7842	47.9913	35.0184	36.3987	70.1342	8.93771	55.9919	11.5926	5.58181	6.77887	9.35311	8.61777
Endogenous1	hsa-miR-26a	nmiR00263.1	116.233	2.50345	1.12087	0.404795	3.26126	1.1801	0.695503	9.38451	12.231	11.4904	23.0344	0.854357	2.13589	3.20384	0.404795	2.63117	1.895	1.20048	1.44914	2.22144	0.854357	17.8754	2.43917	562.478	322.061	191.153	50.7787	1.59289	1.54261	18.4564	20.6926	7.10413	0.854357	2.13589	3.20384	0.404795	2.63117	3.94675	1.1801	7.67067	19.1767	0.695503	4.52077	1.895	4.73749	7.10624	1.12087
Endogenous1	hsa-miR-26b	nmiR00264.1	184.217	72.7199	102.752	71.6298	138.463	35.4542	28.2203	86.0161	50.5133	86.0161	50.5133	98.9432	157.888	52.4394	59.7461	38.8501	51.1807	62.8704	49.8322	24.2595	41.3853	15.4568	13.7008	19.3682	18.7062	20.1081	28.2203	86.0161	50.5133	86.0161	50.5133	98.9432	157.888	52.4394	59.7461	38.8501	51.1807	62.8704	49.8322	24.2595	41.3853	15.4568	13.7008	19.3682	18.7062	20.1081	26.0389
Endogenous1	hsa-miR-27a	nmiR00265.1	18.894	33.936	29.3577	19.5354	31.1541	10.4277	7.05507	34.8714	39.2881	34.8714	39.2881	30.1131	31.5776	21.5927	11.9492	6.85591	10.7749	13.2359	11.0738	10.2145	4.86886	1.10406	5.07438	2.90523	4.31682	4.02162	7.05507	34.8714	39.2881	34.8714	39.2881	30.1131	31.5776	21.5927	11.9492	6.85591	10.7749	13.2359	11.0738	10.2145	4.86886	1.10406	5.07438	2.90523	4.31682	4.02162	5.00747
Endogenous1	hsa-miR-27b	nmiR00266.1	4.72351	4.848	3.66971	2.1706	3.46157	0.417108	0.783897	2.32476	2.8063	2.32476	2.8063	4.30188	6.31552	3.08467	2.98731	2.2853	1.34686	1.65448	1.84564	1.27682	1.21721	0.55203	0.507438	0.96841	0.71947	0.574518	0.783897	2.32476	2.8063	2.32476	2.8063	4.30188	6.31552	3.08467	2.98731	2.2853	1.34686	1.65448	1.84564	1.27682	1.21721	0.55203	0.507438	0.96841	0.71947	0.574518	1.00149
Endogenous1	hsa-miR-28-3p	nmiR00267.1	14.1705	14.544	33.0274	23.8766	34.6157	5.83952	4.70338	16.2733	39.2881	16.2733	39.2881	21.5094	69.4707	18.508	8.96192	22.853	17.5092	24.8173	5.53691	5.10726	4.86886	2.76015	2.02975	4.84205	10.0726	3.44711	4.70338	16.2733	39.2881	16.2733	39.2881	21.5094	69.4707	18.508	8.96192	22.853	17.5092	24.8173	5.53691	5.10726	4.86886	2.76015	2.02975	4.84205	10.0726	3.44711	13.0194
Endogenous1	hsa-miR-28-5p	nmiR00268.1	37.7881	38.784	58.7154	36.9002	69.2314	5.42241	7.05507	27.8971	47.707	27.8971	47.707	77.4338	101.048	43.1854	35.8477	15.9971	24.2435	31.4352	14.7651	5.10726	8.5205	6.07233	3.55206	5.81046	5.75576	4.02162	7.05507	27.8971	47.707	27.8971	47.707	77.4338	101.048	43.1854	35.8477	15.9971	24.2435	31.4352	14.7651	5.10726	8.5205	6.07233	3.55206	5.81046	5.75576	4.02162	6.00897
Endogenous1	hsa-miR-29a	nmiR00275.1	70.8526	92.1119	95.4125	52.0944	110.77	62.5663	15.6779	44.1704	61.7385	44.1704	61.7385	81.7357	126.31	80.2015	47.7969	41.1354	33.6715	44.6711	57.2147	28.0899	30.4304	15.4568	8.62644	9.6841	13.6699	15.512	15.6779	44.1704	61.7385	44.1704	61.7385	81.7357	126.31	80.2015	47.7969	41.1354	33.6715	44.6711	57.2147	28.0899	30.4304	15.4568	8.62644	9.6841	13.6699	15.512	17.0254
Endogenous1	hsa-miR-29b	nmiR00276.1	33.0646	53.328	84.4033	52.0944	76.1545	8.75928	12.5423	53.4695	36.4818	53.4695	36.4818	73.1319	119.995	37.0161	29.8731	31.9942	33.6715	26.4718	25.8389	14.045	12.1721	7.17639	7.10413	5.81046	10.0726	10.9158	12.5423	53.4695	36.4818	53.4695	36.4818	73.1319	119.995	37.0161	29.8731	31.9942	33.6715	26.4718	25.8389	14.045	12.1721	7.17639	7.10413	5.81046	10.0726	10.9158	14.0209
Endogenous1	hsa-miR-29c	nmiR00277.1	75.5761	101.808	88.0731	62.9474	90.0008	13.3475	29.7881	53.4695	86.9952	53.4695	86.9952	77.4338	126.31	49.3547	56.7588	22.853	29.6309	39.7076	47.9865	12.7682	14.6066	16.0089	11.6711	4.84205	17.2673	12.6394	29.7881	53.4695	86.9952	53.4695	86.9952	77.4338	126.31	49.3547	56.7588	22.853	29.6309	39.7076	47.9865	12.7682	14.6066	16.0089	11.6711	4.84205	17.2673	12.6394	19.0284
Endogenous1	hsa-miR-30a	nmiR00287.1	136.982	174.528	154.128	141.089	190.386	84.673	56.4405	139.486	148.734	139.486	148.734	206.49	303.145	138.81	107.543	114.265	94.2802	99.2691	36.9127	12.7682	10.9549	17.665	10.1488	30.9891	15.8283	14.3629	25.0374	190.386	84.673	56.4405	139.486	148.734	139.486	148.734	206.49	303.145	138.81	107.543	114.265	94.2802	99.2691	36.9127	12.7682	10.9549	17.665	10.1488	30.9891
Endogenous1	hsa-miR-30b	nmiR00288.1	21.4113	10.2391	17.9788	0.404795	74.3894	1.1801	0.695503	14.3528	19.4257	12.6394	32.0478	0.854357	2.13589	3.20384	0.404795	2.63117	19.8406	5.40216	1.44914	36.6315	0.854357	51.0726	32.2945	36.6265	26.8771	0.21539	28.5938	9.47769	1.54261	49.8322	18.2582	11.1636	0.854357	2.13589	3.20384	0.404795	2.63117	3.94675	1.1801	7.67067	19.1767	0.695503	4.52077	19.8406	49.6015	74.4023	17.9788
Endogenous1	hsa-miR-30c	nmiR00289.1	51.9586	101.808	69.7245	91.1652	65.7698	45.4648	21.9491	72.0676	75.77	72.0676	75.77	81.7357	202.097	61.6934	65.7207	59.4178	44.4464	57.907	38.7584	30.6436	38.9509	9.93654	8.119	18.3998	15.1089	14.3629	21.0314	65.7207	59.4178	44.4464	57.907	38.7584	30.6436	38.9509	9.93654	8.119	18.3998	15.1089	14.3629	21.0314	40.6869	101.424	37.4378	31.1249	10.4894	95.6424	141.195
Endogenous1	hsa-miR-30d	nmiR00290.1	89.7467	72.7199	80.7336	52.0944	100.386	34.2029	24.3008	46.4952	95.4141	46.4952	95.4141	120.453	126.31	77.1168	41.8223	50.2766	32.3246	34.7442	40.604	25.5363	20.6926	7.72842	12.6859	12.5893	12.9505	13.2139	17.0254	41.8223	50.2766	32.3246	34.7442	40.604	25.5363	20.6926	7.72842	12.6859	12.5893	12.9505	13.2139	17.0254	56.1867	57.9565	44.4573	29.8799	7.29695	79.702	242.048
Endogenous1	hsa-miR-30e	nmiR00291.1	3.82345	50.069	36.9888	10.5247	68.4865	29.5026	17.3876	3.86421	5.03629	5.17066	6.00897	16.2328	40.5819	60.8729	10.5247	68.4104	41.6899	32.4129	43.4742	42.2074	16.2328	6.38408	48.7833	13.9529	6.02417	11.2003	5.42297	43.008	20.0539	5.53691	6.08607	2.02975	16.2328	40.5819	60.8729	10.5247	68.4104	102.616	29.5026	191.767	479.417	17.3876	113.019	41.6899	104.225	156.337	36.9888
Endogenous1	hsa-miR-31	nmiR00292.1	70.8526	58.1759	95.4125	54.265	69.2314	21.6896	16.4618	55.7942	39.2881	55.7942	39.2881	133.358	132.626	46.2701	56.7588	54.8472	21.5498	49.6345	12.9195	14.045	8.5205	9.93654	5.07438	9.6841	7.1947	4.02162	19.0284	28.2203	86.0161	50.5133	86.0161	50.5133	98.9432	157.888	52.4394	59.7461	38.8501	51.1807	62.8704	49.8322	24.2595	41.3853	15.4568	13.7008	19.3682	18.7062	20.1081
Endogenous1	hsa-miR-32	nmiR00293.2	5.35283	2.50345	1.12087	0.404795	7.71941	1.1801	0.695503	12.1447	15.8283	10.9158	26.0389	0.854357	2.13589	3.20384	0.404795	2.63117	1.895	1.20048	1.44914	2.22144	0.854357	30.6436	2.43917	8.72059	4.63397	0.21539	3.94398	1.59289	1.54261	44.2953	13.3894	7.61156	0.854357	2.13589	3.20384	0.404795	2.63117	3.94675	1.1801	7.67067	19.1767	0.695503	4.52077	1.895	4.73749	7.10624	1.12087
Endogenous1	hsa-miR-33a	nmiR00317.1	20.6466	90.1242	72.8567	29.1452	156.541	59.0052	48.6852	6.07233	8.63364	5.74518	13.0194	51.2614	128.154	192.23	29.1452	189.444	79.5898	72.0287	76.8044	106.629	51.2614	16.5986	70.7358	103.775	24.0967	43.7242	12.8179	71.68	55.534	11.0738	3.65164	3.55206	51.2614	128.154	192.23	29.1452	189.444	284.166	59.0052	383.534	958.834	48.6852	316.454	79.5898	198.975	298.462	72.8567
Endogenous1	hsa-miR-33b	nmiR00318.1	99.1937	82.4159	128.44	88.9946	121.155	16.6843	38.4109	132.511	131.896	132.511	131.896	202.188	265.252	83.2861	56.7588	73.1297	55.2213	76.1063	31.3758	28.0899	32.8648	23.1853	24.8644	30.9891	25.1814	17.2355	33.0493	71.6865	107.22	49.137	23.6549	14.1378	108.926	265.252	83.2861	56.7588	73.1297	55.2213	76.1063	31.3758	28.0899	32.8648	23.1853	24.8644	30.9891	25.1814	17.2355
Endogenous1	hsa-miR-34a	nmiR00324.1	47.2351	33.936	47.7062	28.2178	41.5388	32.1174	23.5169	32.5466	33.6755	32.5466	33.6755	38.7169	94.7328	30.8467	29.8731	27.4236	18.856	44.6711	31.3758	21.7059	7.30329	9.93654	4.0595	8.71569	9.35311	6.89421	14.0209	23.2497	55.0587	11.6993	12.4499	7.29695	39.851	94.7328	30.8467	29.8731	27.4236	18.856	44.6711	31.3758	21.7059	7.30329	9.93654	4.0595	8.71569	9.35311	6.89421
Endogenous1	hsa-miR-34b	nmiR00325.1	62.5392	19.8283	38.4219	34.8164	3.46157	0.417108	0.783897	10.4614	2.8063	10.4614	2.8063	70.938	144.057	18.3538	2.98731	2.2853	1.34686	1.65448	1.84564	1.27682	1.21721	0.55203	0.507438	0.96841	0.71947	0.574518	1.00149	1.93747	72.3297	2.33986	1.24499	0.456059	21.3867	144.057	18.3538	2.98731	2.2853	1.34686	1.65448	1.84564	1.27682	1.21721	0.55203	0.507438	0.96841	0.71947	0.574518
Endogenous1	hsa-miR-34c-3p	nmiR00326.1	89.7467	72.7199	102.752	67.2886	128.078	13.7646	25.8686	58.119	89.8015	58.119	89.8015	133.358	183.15	74.0321	62.7334	45.706	36.3652	52.9435	22.1476	7.66089	17.041	8.83248	7.10413	12.5893	15.1089	6.3197	14.0209	44.5619	98.5261	18.7189	12.4499	5.01665	82.3587	183.15	74.0321	62.7334	45.706	36.3652	52.9435	22.1476	7.66089	17.041	8.83248	7.10413	12.5893	15.1089	6.3197
Endogenous1	hsa-miR-34c-5p	nmiR00327.1	118.088	106.656	77.0639	56.4356	86.5392	17.5186	25.8686	99.9647	120.671	99.9647	120.671	103.245	145.257	77.1168	47.7969	47.9913	30.9778	43.0166	31.3758	10.2145	12.1721	9.93654	11.6711	12.5893	11.5115	4.02162	18.0269	61.9991	110.117	9.35944	8.71496	9.12119	82.3587	145.257	77.1168	47.7969	47.9913	30.9778	43.0166	31.3758	10.2145	12.1721	9.93654	11.6711	12.5893	11.5115	4.02162
Endogenous1	hsa-miR-92a	nmiR00668.1	1824.55	843.662	757.71	467.134	2217.66	46.024	18.7786	4.96827	9.35311	6.3197	9.01345	101.668	254.171	381.257	467.134	120	2764.8	112.845	944.838	2245.88	101.668	16.5986	2205.01	16501.1	7007.5	13702.7	3050.67	129.024	907.055	22.1476	23.1271	5.07438	101.668	254.171	381.257	467.134	120	180	46.024	299.156	747.891	18.7786	122.061	764.8	1912	2868	757.71
Endogenous1	hsa-miR-92b	nmiR00669.1	151.152	174.528	187.155	88.9946	173.078	229.827	47.0338	130.187	120.671	130.187	120.671	206.49	334.723	101.794	110.53	91.4121	51.1807	97.6146	59.0604	19.1522	24.3443	12.6967	8.62644	18.3998	14.3894	12.0649	28.0418	61.9991	124.607	44.4573	33.6149	5.92877	170.031	292.475	44.4573	33.6149	5.92877	61.9991	124.607	44.4573	33.6149	5.92877	170.031	292.475	44.4573	33.6149	5.92877
Endogenous1	hsa-miR-93	nmiR00670.2	56.6821	96.9599	69.7245	34.7296	93.4624	84.673	24.3008	55.7942	103.833	55.7942	103.833	107.547	138.941	64.7781	47.7969	54.8472	33.6715	36.3987	25.8389	8.93771	20.6926	12.1447	6.08925	6.77887	10.0726	5.74518	17.0254	160.599	193.92	117.431	112.871	124.616	14.5988	32.1398	95.3151	123.477	95.3151	123.477	159.169	252.621	138.81	128.454	89.1268	59.2618	87.6877	25.8389	19.1522
Endogenous1	hsa-miR-95	nmiR00683.1	47.2351	67.8719	40.3668	43.412	45.0004	6.25663	14.894	27.8971	42.0944	27.8971	42.0944	64.5282	119.995	64.7781	35.8477	27.4236	26.9372	18.1993	9.22818	14.045	7.30329	6.62436	2.53719	7.74728	5.03629	3.44711	9.01345	42.5116	63.0239	69.7245	30.3884	69.2314	7.09084	12.5423	44.1704	33.6755	44.1704	33.6755	38.7169	82.1018	40.1007	17.9238	27.4236	14.8155	26.4718	12.9195	15.3218
Endogenous1	hsa-miR-96	nmiR00684.1	184.217	135.744	234.861	123.724	166.155	700.742	65.8473	104.614	162.765	104.614	162.765	236.603	359.985	126.472	158.327	73.1297	70.0367	79.4153	62.7516	34.474	34.082	19.3211	16.7454	29.0523	32.3761	22.9807	52.0777	18.894	58.1759	33.0274	30.3884	51.9235	11.2619	10.9746	34.8714	50.5133	34.8714	50.5133	68.83	132.626	24.6774	32.8604	18.2824	24.2435	31.4352	7.38254	5.10726
Endogenous1	hsa-miR-98	nmiR00685.1	70.8526	121.2	106.422	110.701	141.924	27.9463	37.627	118.563	126.283	118.563	126.283	172.075	258.936	95.6248	89.6192	100.553	67.343	82.7242	59.0604	44.6885	37.7337	25.3934	19.2826	31.9575	16.5478	20.6826	33.0493	103.917	101.808	69.7245	86.824	114.232	155.164	29.0042	53.4695	123.477	53.4695	123.477	107.547	189.466	67.8628	74.6826	38.8501	47.1401	57.907	59.0604	12.7682
Endogenous1	hsa-miR-99a	nmiR00686.1	184.217	184.224	212.843	130.236	214.617	65.486	43.1143	162.733	176.797	162.733	176.797	193.584	359.985	160.403	110.53	105.124	76.771	152.213	77.5167	30.6436	38.9509	34.2259	22.8347	31.9575	25.1814	21.8317	49.0732	8.34217	11.7584	25.5724	22.4504	25.5724	22.4504	30.1131	69.4707	52.4394	20.9111	20.5677	18.856	13.2359	11.0738	6.38408	7.30329	2.20812	3.04463	6.77887	7.91417
Endogenous1	hsa-miR-99b	nmiR00687.1	23.6175	53.328	66.0548	54.265	48.462	44.2135	15.6779	27.8971	44.9007	27.8971	44.9007	94.6413	126.31	27.762	50.7842	45.706	29.6309	14.8904	22.1476	16.5986	23.1271	4.96827	5.07438	11.6209	9.35311	6.3197	9.01345	5.0053	5.48728	23.2476	30.8693	23.2476	30.8693	34.415	56.8397	40.1007	11.9492	20.5677	9.42802	13.2359	14.7651	2.55363	6.08607	4.41624	3.04463	13.5577	7.91417
Endogenous1	hsa-miR-100	nmiR00010.1	113.364	24.24	62.3851	56.4356	65.7698	5.42241	18.0296	44.1704	61.7385	44.1704	61.7385	73.1319	170.519	30.8467	38.835	34.2795	40.4058	38.0531	57.2147	16.5986	20.6926	6.62436	5.58181	6.77887	13.6699	12.0649	17.0254	23.7752	24.3008	67.418	103.833	67.418	103.833	116.151	208.412	95.6248	77.6699	59.4178	41.7527	57.907	23.9933	5.10726	15.8238	10.4886	7.10413	7.74728	10.792
Endogenous1	hsa-miR-101	nmiR00011.1	174.77	135.744	157.798	112.871	162.694	33.3687	43.8982	106.939	126.283	106.939	126.283	133.358	284.199	120.302	113.518	66.2738	63.3024	100.924	27.6845	16.5986	13.3894	14.9048	17.2529	15.4946	11.5115	13.2139	25.0374	4.17108	8.62286	23.2476	22.4504	23.2476	22.4504	38.7169	132.626	43.1854	17.9238	25.1383	22.8966	11.5814	16.6107	7.66089	14.6066	4.96827	4.0595	2.90523	10.792
Endogenous1	hsa-miR-103	nmiR00012.1	75.5761	116.352	106.422	97.677	86.5392	206.469	47.0338	69.7428	112.252	69.7428	112.252	98.9432	221.043	92.5402	38.835	25.1383	29.6309	41.3621	36.9127	8.93771	19.4754	12.1447	1.01488	10.6525	12.9505	9.7668	15.0224	81.3361	20.3813	65.0933	207.666	65.0933	207.666	137.66	195.781	92.5402	59.7461	52.5619	37.7121	36.3987	62.7516	14.045	20.6926	9.93654	5.58181	3.87364	7.1947
Endogenous1	hsa-miR-105	nmiR00014.1	66.1291	87.2639	69.7245	71.6298	96.9239	11.679	22.733	86.0161	75.77	86.0161	75.77	90.3394	164.204	86.3708	56.7588	59.4178	51.1807	59.5614	33.2214	17.8754	14.6066	3.31218	9.64131	20.3366	11.5115	12.0649	27.0403	0.417108	0.783897	2.32476	49.4441	2.32476	49.4441	85.3536	185.228	41.1958	41.646	21.6715	1.34686	1.65448	1.84564	1.27682	1.21721	0.55203	0.507438	0.96841	0.71947
Endogenous1	hsa-miR-106a+hsa-miR-17	nmiR00015.1	155.876	184.224	190.825	136.748	193.848	53.807	45.466	146.46	171.184	146.46	171.184	262.415	341.038	178.911	110.53	109.694	98.3208	79.4153	51.6778	22.9827	19.4754	17.665	15.2231	19.3682	33.8151	23.5552	41.0613	7.09084	17.2457	44.1704	22.4504	44.1704	22.4504	60.2263	126.31	43.1854	35.8477	31.9942	18.856	34.7442	22.1476	7.66089	15.8238	3.86421	4.56694	7.74728	11.5115
Endogenous1	hsa-miR-106b	nmiR00016.1	80.2996	87.2639	80.7336	47.7532	90.0008	48.3846	23.5169	53.4695	67.3511	53.4695	67.3511	77.4338	94.7328	61.6934	53.7715	25.1383	18.856	28.1262	33.2214	12.7682	20.6926	9.38451	8.62644	13.5577	12.9505	10.9158	22.0329	7.09084	14.1101	55.7942	61.7385	55.7942	61.7385	64.5282	126.31	52.4394	53.7715	38.8501	17.5092	18.1993	7.38254	7.66089	8.5205	2.20812	4.0595	6.77887	4.31682
Endogenous1	hsa-miR-107	nmiR00017.1	56.6821	87.2639	99.0822	52.0944	65.7698	23.7752	18.0296	51.1447	70.1574	51.1447	70.1574	103.245	151.573	52.4394	53.7715	34.2795	22.8966	26.4718	29.5302	6.38408	4.86886	4.96827	5.58181	9.6841	8.63364	4.59614	15.0224	7.09084	17.2457	44.1704	22.4504	44.1704	22.4504	60.2263	126.31	43.1854	35.8477	31.9942	18.856	34.7442	22.1476	7.66089	15.8238	3.86421	4.56694	7.74728	11.5115
Endogenous1	hsa-miR-122	nmiR00039.1	94.4702	135.744	176.146	91.1652	128.078	23.3581	38.4109	118.563	123.477	118.563	123.477	167.773	202.097	123.387	113.518	105.124	51.1807	74.4518	49.8322	17.8754	8.5205	9.93654	9.13388	11.6209	16.5478	13.7884	20.0299	7.09084	14.1101	55.7942	61.7385	55.7942	61.7385	64.5282	126.31	52.4394	53.7715	38.8501	17.5092	18.1993	7.38254	7.66089	8.5205	2.20812	4.0595	6.77887	4.31682
Endogenous1	hsa-miR-124	nmiR00054.1	33.0646	48.48	47.7062	21.706	45.0004	5.0053	8.62286	25.5724	44.9007	25.5724	44.9007	38.7169	107.364	43.1854	26.8858	22.853	6.7343	14.8904	20.302	7.66089	4.86886	3.86421	5.07438	7.74728	7.1947	4.02162	14.0209	14.1817	18.8135	51.1447	103.833	51.1447	103.833	51.6225	132.626	74.0321	53.7715	38.8501	49.8338	51.289	53.5234	17.8754	26.7787	9.38451	9.13388	14.5262	17.2673
Endogenous1	hsa-miR-125a-3p	nmiR00073.1	23.7054	2.50345	1.12087	0.404795	3.26126	1.1801	0.695503	17.665	14.3894	10.3413	21.0314	0.854357	2.13589	3.20384	0.404795	2.63117	1.895	1.20048	1.44914	2.22144	0.854357	25.5363	2.43917	37.4985	28.7306	0.21539	12.3249	1.59289	1.54261	31.3758	12.1721	17.2529	0.854357	2.13589	3.20384	0.404795	2.63117	3.94675	1.1801	7.67067	19.1767	0.695503	4.52077	1.895	4.73749	7.10624	1.12087
Endogenous1	hsa-miR-125a-5p	nmiR00074.1	75.5761	38.784	33.0274	43.412	55.3851	131.389	15.6779	27.8971	61.7385	27.8971	61.7385	120.453	82.1018	30.8467	38.835	25.1383	18.856	16.5448	73.8254	15.3218	40.1681	13.2487	2.53719	8.71569	8.63364	5.17066	73.1297	70.0367	79.4153	62.7516	34.474	34.082	19.3211	16.7454	29.0523	32.3761	22.9807	52.0777	18.894	58.1759	33.0274	30.3884	51.9235	11.2619	10.9746	34.8714	50.5133
Endogenous1	hsa-miR-125b	nmiR00075.1	358.987	111.504	168.807	132.407	709.622	447.557	103.474	111.588	182.409	111.588	182.409	249.509	593.659	95.6248	86.6319	61.7031	113.136	81.0697	64.5973	16.5986	55.9919	61.2753	11.1636	20.3366	23.7425	22.4062	100.553	67.343	82.7242	59.0604	44.6885	37.7337	25.3934	19.2826	31.9575	16.5478	20.6826	33.0493	103.917	101.808	69.7245	86.824	114.232	155.164	29.0042	53.4695	123.477
Endogenous1	hsa-miR-126	nmiR00076.1	288.134	271.488	315.595	199.695	283.849	629.417	84.6608	183.656	258.179	183.656	258.179	412.98	682.076	234.435	188.2	132.548	130.645	173.721	121.812	44.6885	48.6886	38.0901	13.1934	29.0523	32.3761	12.0649	105.124	76.771	152.213	77.5167	30.6436	38.9509	34.2259	22.8347	31.9575	25.1814	21.8317	49.0732	8.34217	11.7584	25.5724	22.4504	25.5724	22.4504	30.1131	69.4707	52.4394
Endogenous1	hsa-miR-127-3p	nmiR00091.1	37.7881	38.784	44.0365	21.706	34.6157	10.8448	14.1101	46.4952	33.6755	46.4952	33.6755	60.2263	113.679	55.5241	20.9111	15.9971	20.2029	24.8173	11.0738	8.93771	2.43443	2.76015	3.55206	5.81046	5.75576	6.3197	45.706	29.6309	14.8904	22.1476	16.5986	23.1271	4.96827	5.07438	11.6209	9.35311	6.3197	9.01345	5.0053	5.48728	23.2476	30.8693	23.2476	30.8693	34.415	56.8397	40.1007
Endogenous1	hsa-miR-127-5p	nmiR00095.1	61.4056	87.2639	40.3668	43.412	62.3082	8.75928	10.9746	34.8714	53.3196	34.8714	53.3196	68.83	119.995	46.2701	38.835	38.8501	22.8966	31.4352	11.0738	7.66089	8.5205	4.96827	4.56694	9.6841	7.91417	2.29807	34.2795	40.4058	38.0531	57.2147	16.5986	20.6926	6.62436	5.58181	6.77887	13.6699	12.0649	17.0254	23.7752	24.3008	67.418	103.833	67.418	103.833	116.151	208.412	95.6248
Endogenous1	hsa-miR-128	nmiR00100.1	80.2996	82.4159	113.761	36.9002	69.2314	12.9304	24.3008	58.119	39.2881	58.119	39.2881	68.83	82.1018	61.6934	59.7461	36.5648	24.2435	44.6711	27.6845	11.4913	14.6066	5.5203	6.59669	7.74728	14.3894	4.02162	66.2738	63.3024	100.924	27.6845	16.5986	13.3894	14.9048	17.2529	15.4946	11.5115	13.2139	25.0374	4.17108	8.62286	23.2476	22.4504	23.2476	22.4504	38.7169	132.626	43.1854
Endogenous1	hsa-miR-129-3p	nmiR00115.1	2.29407	20.0276	16.8131	4.04795	29.3514	4.72041	6.95503	16.0089	19.4257	16.0865	33.0493	10.2523	25.6307	38.4461	4.04795	26.3117	13.265	15.6062	24.6354	22.2144	10.2523	25.5363	12.1958	3.48824	1.85359	1.93851	2.46499	14.336	9.25566	42.4496	10.9549	7.61156	10.2523	25.6307	38.4461	4.04795	26.3117	39.4675	4.72041	30.6827	76.7067	6.95503	45.2077	13.265	33.1624	49.7437	16.8131
Endogenous1	hsa-miR-129-5p	nmiR00118.1	89.7467	33.936	44.0365	39.0708	65.7698	5.83952	12.5423	34.8714	53.3196	34.8714	53.3196	120.453	119.995	49.3547	35.8477	43.4207	18.856	34.7442	9.22818	7.66089	9.73772	6.62436	6.59669	10.6525	7.1947	5.17066	8.01195	38.7494	46.3652	16.379	7.46997	2.73636	55.7914	60.512	16.379	7.46997	2.73636	38.7494	46.3652	16.379	7.46997	2.73636	55.7914	60.512	12.5423	34.8714	53.3196
Endogenous1	hsa-miR-130a	nmiR00132.1	28.341	4.848	33.0274	21.706	48.462	5.83952	7.83897	18.5981	16.8378	18.5981	16.8378	21.5094	82.1018	12.3387	11.9492	13.7118	9.42802	9.92691	22.1476	10.2145	2.43443	2.76015	3.55206	6.77887	5.75576	5.74518	12.0179	15.4998	17.387	11.6993	3.73498	4.10453	37.1943	80.6826	11.6993	3.73498	4.10453	15.4998	17.387	11.6993	3.73498	4.10453	37.1943	80.6826	7.83897	18.5981	16.8378
Endogenous1	hsa-miR-130b	nmiR00133.1	56.6821	111.504	84.4033	67.2886	58.8467	14.1817	22.733	60.4438	56.1259	60.4438	56.1259	124.754	189.466	77.1168	59.7461	43.4207	39.0589	39.7076	29.5302	16.5986	9.73772	9.93654	5.07438	10.6525	15.1089	10.3413	16.0239	27.1246	86.9348	51.4769	14.9399	5.01665	66.4183	191.621	51.4769	14.9399	5.01665	27.1246	86.9348	51.4769	14.9399	5.01665	66.4183	191.621	22.733	60.4438	56.1259
Endogenous1	hsa-miR-132	nmiR00134.1	14.5291	2.50345	1.12087	0.404795	3.26126	1.1801	0.695503	8.28045	21.5841	12.6394	32.0478	0.854357	2.13589	3.20384	0.404795	2.63117	1.895	1.20048	1.44914	2.22144	0.854357	22.9827	2.43917	60.1721	24.5601	0.21539	40.4258	1.59289	1.54261	73.8254	24.3443	8.62644	0.854357	2.13589	3.20384	0.404795	2.63117	3.94675	1.1801	7.67067	19.1767	0.695503	4.52077	1.895	4.73749	7.10624	1.12087
Endogenous1	hsa-miR-133a	nmiR00139.1	445.165	32.5448	17.934	7.28631	68.4865	14.1612	10.4325	11.5926	17.9867	15.512	30.0448	11.1066	27.7666	41.6499	7.28631	47.361	36.0049	21.6086	31.8811	31.1002	11.1066	21.7059	26.8308	391.162	500.817	5.38475	397.923	15.9289	13.8835	27.6845	17.041	12.1785	11.1066	27.7666	41.6499	7.28631	47.361	71.0415	14.1612	92.0481	230.12	10.4325	67.8115	36.0049	90.0123	135.018	17.934
Endogenous1	hsa-miR-133b	nmiR00140.1	4.58814	37.5517	23.5383	6.47672	55.4415	21.2419	7.65053	8.83248	10.0726	8.61777	14.0209	11.961	29.9025	44.8537	6.47672	42.0987	22.74	28.8115	23.1862	19.993	11.961	20.429	12.1958	5.23235	2.78038	5.81553	9.85994	12.7431	16.9687	16.6107	9.73772	4.0595	11.961	29.9025	44.8537	6.47672	42.0987	63.148	21.2419	138.072	345.18	7.65053	49.7285	22.74	56.8499	85.2748	23.5383
Endogenous1	hsa-miR-134	nmiR00141.1	42.5116	92.1119	80.7336	32.559	65.7698	12.5133	18.8135	39.5209	53.3196	39.5209	53.3196	55.9244	126.31	77.1168	53.7715	27.4236	26.9372	18.1993	31.3758	29.3668	14.6066	10.4886	10.1488	23.2418	20.1452	13.7884	18.0269	16.1849	10.0333	53.1347	181.536	35.0979	16.1849	10.0333	16.1849	10.0333	53.1347	181.536	35.0979	16.1849	10.0333	53.3196	55.9244	126.31	77.1168	53.7715	27.4236
Endogenous1	hsa-miR-135a	nmiR00142.1	23.6175	33.936	40.3668	23.8766	27.6926	5.0053	10.1907	20.9228	30.8693	20.9228	30.8693	68.83	63.1552	43.1854	14.9365	11.4265	8.08116	21.5083	22.1476	5.10726	12.1721	4.41624	1.52231	6.77887	3.59735	1.14904	9.01345	6.22497	2.2803	39.851	80.6826	18.7189	6.22497	2.2803	6.22497	2.2803	39.851	80.6826	18.7189	6.22497	2.2803	30.8693	68.83	63.1552	43.1854	14.9365	11.4265
Endogenous1	hsa-miR-135b	nmiR00143.1	56.6821	53.328	44.0365	41.2414	55.3851	5.0053	8.62286	34.8714	53.3196	34.8714	53.3196	68.83	101.048	18.508	47.7969	31.9942	22.8966	23.1628	25.8389	10.2145	9.73772	2.76015	3.55206	12.5893	8.63364	8.04325	16.0239	7.46997	5.92877	45.1645	90.768	18.7189	7.46997	5.92877	7.46997	5.92877	45.1645	90.768	18.7189	7.46997	5.92877	53.3196	68.83	101.048	18.508	47.7969	31.9942
Endogenous1	hsa-miR-136	nmiR00144.1	99.1937	72.7199	102.752	82.4828	110.77	13.3475	25.8686	79.0418	109.446	79.0418	109.446	141.962	164.204	67.8628	68.708	63.9885	53.8744	57.907	18.4564	11.4913	7.30329	6.62436	6.08925	3.87364	8.63364	5.17066	10.0149	3.73498	6.84089	103.613	221.877	21.0587	3.73498	6.84089	3.73498	6.84089	103.613	221.877	21.0587	3.73498	6.84089	109.446	141.962	164.204	67.8628	68.708	63.9885
Endogenous1	hsa-miR-137	nmiR00145.1	4.58814	40.0552	29.1427	15.787	110.883	23.6021	18.7786	8.83248	13.6699	8.61777	9.01345	25.6307	64.0768	96.1151	15.787	102.616	60.6399	34.8139	30.4319	51.0931	25.6307	16.5986	19.5133	11.3368	4.17058	8.18482	11.8319	27.0791	23.1392	23.9933	6.08607	6.08925	25.6307	64.0768	96.1151	15.787	102.616	153.923	23.6021	153.413	383.534	18.7786	122.061	60.6399	151.6	227.4	29.1427
Endogenous1	hsa-miR-138	nmiR00146.1	37.7881	77.5679	58.7154	54.265	69.2314	9.17639	12.5423	20.9228	42.0944	20.9228	42.0944	38.7169	82.1018	40.1007	32.8604	11.4265	25.5903	26.4718	33.2214	19.1522	14.6066	9.38451	6.59669	13.5577	12.9505	16.0865	14.0209	30.1131	31.5776	21.5927	11.9492	6.85591	73.1297	70.0367	79.4153	62.7516	34.474	34.082	19.3211	16.7454	29.0523	32.3761	22.9807	52.0777	18.894	58.1759	33.0274
Endogenous1	hsa-miR-139-5p	nmiR00148.1	51.9586	43.632	55.0457	30.3884	34.6157	8.34217	11.7584	25.5724	22.4504	25.5724	22.4504	30.1131	69.4707	52.4394	20.9111	20.5677	18.856	13.2359	11.0738	6.38408	7.30329	2.20812	3.04463	6.77887	7.91417	5.17066	10.0149	4.30188	6.31552	3.08467	2.98731	2.2853	100.553	67.343	82.7242	59.0604	44.6885	37.7337	25.3934	19.2826	31.9575	16.5478	20.6826	33.0493	103.917	101.808	69.7245
Endogenous1	hsa-miR-140-3p	nmiR00149.1	37.7881	29.088	29.3577	10.853	24.231	5.0053	5.48728	23.2476	30.8693	23.2476	30.8693	34.415	56.8397	40.1007	11.9492	20.5677	9.42802	13.2359	14.7651	2.55363	6.08607	4.41624	3.04463	13.5577	7.91417	2.87259	14.0209	30.1131	31.5776	21.5927	11.9492	6.85591	105.124	76.771	152.213	77.5167	30.6436	38.9509	34.2259	22.8347	31.9575	25.1814	21.8317	49.0732	8.34217	11.7584	25.5724
Endogenous1	hsa-miR-140-5p	nmiR00150.1	118.088	106.656	124.77	78.1416	121.155	23.7752	24.3008	67.418	103.833	67.418	103.833	116.151	208.412	95.6248	77.6699	59.4178	41.7527	57.907	23.9933	5.10726	15.8238	10.4886	7.10413	7.74728	10.792	4.59614	11.0164	4.30188	6.31552	3.08467	2.98731	2.2853	45.706	29.6309	14.8904	22.1476	16.5986	23.1271	4.96827	5.07438	11.6209	9.35311	6.3197	9.01345	5.0053	5.48728	23.2476
Endogenous1	hsa-miR-141	nmiR00151.1	14.1705	19.392	36.6971	15.1942	62.3082	4.17108	8.62286	23.2476	22.4504	23.2476	22.4504	38.7169	132.626	43.1854	17.9238	25.1383	22.8966	11.5814	16.6107	7.66089	14.6066	4.96827	4.0595	2.90523	10.792	5.17066	10.0149	21.5094	69.4707	18.508	8.96192	22.853	34.2795	40.4058	38.0531	57.2147	16.5986	20.6926	6.62436	5.58181	6.77887	13.6699	12.0649	17.0254	23.7752	24.3008	67.418
Endogenous1	hsa-miR-142-3p	nmiR00152.1	122.811	101.808	106.422	91.1652	110.77	81.3361	20.3813	65.0933	207.666	65.0933	207.666	137.66	195.781	92.5402	59.7461	52.5619	37.7121	36.3987	62.7516	14.045	20.6926	9.93654	5.58181	3.87364	7.1947	6.89421	20.0299	77.4338	101.048	43.1854	35.8477	15.9971	66.2738	63.3024	100.924	27.6845	16.5986	13.3894	14.9048	17.2529	15.4946	11.5115	13.2139	25.0374	4.17108	8.62286	23.2476
Endogenous1	hsa-miR-142-5p	nmiR00153.1	49.2001	34.8135	110.91	10.497	89.4089	0.417108	0.783897	2.32476	49.4441	2.32476	49.4441	85.3536	185.228	41.1958	41.646	21.6715	1.34686	1.65448	1.84564	1.27682	1.21721	0.55203	0.507438	0.96841	0.71947	0.574518	1.00149	81.7357	126.31	80.2015	47.7969	41.1354	25.1383	29.6309	41.3621	36.9127	8.93771	19.4754	12.1447	1.01488	10.6525	12.9505	9.7668	15.0224	81.3361	20.3813	65.0933
Endogenous1	hsa-miR-143	nmiR00154.1	42.5116	58.1759	66.0548	32.559	51.9235	7.09084	17.2457	44.1704	22.4504	44.1704	22.4504	60.2263	126.31	43.1854	35.8477	31.9942	18.856	34.7442	22.1476	7.66089	15.8238	3.86421	4.56694	7.74728	11.5115	5.74518	9.01345	73.1319	119.995	37.0161	29.8731	31.9942	59.4178	51.1807	59.5614	33.2214	17.8754	14.6066	3.31218	9.64131	20.3366	11.5115	12.0649	27.0403	0.417108	0.783897	2.32476
Endogenous1	hsa-miR-144	nmiR00155.1	56.6821	87.2639	84.4033	56.4356	45.0004	7.09084	14.1101	55.7942	61.7385	55.7942	61.7385	64.5282	126.31	52.4394	53.7715	38.8501	17.5092	18.1993	7.38254	7.66089	8.5205	2.20812	4.0595	6.77887	4.31682	2.87259	14.0209	77.4338	126.31	49.3547	56.7588	22.853	109.694	98.3208	79.4153	51.6778	22.9827	19.4754	17.665	15.2231	19.3682	33.8151	23.5552	41.0613	7.09084	17.2457	44.1704
Endogenous1	hsa-miR-145	nmiR00156.1	66.1291	101.808	62.3851	62.9474	96.9239	14.1817	18.8135	51.1447	103.833	51.1447	103.833	51.6225	132.626	74.0321	53.7715	38.8501	49.8338	51.289	53.5234	17.8754	26.7787	9.38451	9.13388	14.5262	17.2673	14.3629	21.0314	14.5262	17.2673	14.3629	21.0314	14.5262	30.1131	31.5776	21.5927	11.9492	6.85591	73.1297	70.0367	79.4153	62.7516	34.474	34.082	19.3211	16.7454	29.0523	32.3761
Endogenous1	hsa-miR-146a	nmiR00159.1	42.058	112.655	96.3951	35.2172	306.559	73.1664	88.3289	4.41624	7.1947	8.04325	8.01195	72.6203	181.551	272.326	35.2172	228.912	119.385	97.2388	84.05	133.286	72.6203	10.2145	197.572	211.91	117.703	80.7712	24.1569	93.9804	84.8436	5.53691	13.3894	3.04463	72.6203	181.551	272.326	35.2172	228.912	343.367	73.1664	475.582	1188.95	88.3289	574.138	119.385	298.462	47.6929	96.3951
Endogenous1	hsa-miR-146b-3p	nmiR00160.2	66.1291	193.92	150.458	115.042	169.617	26.2778	46.2499	130.187	143.121	130.187	143.121	184.981	359.985	129.556	125.467	116.55	80.8116	94.3056	42.4496	29.3668	13.3894	14.3528	10.1488	14.5262	16.5478	11.4904	0.574518	1.00149	0.507438	0.96841	0.71947	0.574518	1.00149	65.0933	75.77	65.0933	75.77	90.3394	75.7863	217.278	2.33986	1.24499	0.456059	0.507438	0.96841	71.6865	127.504
Endogenous1	hsa-miR-146b-5p	nmiR00161.1	94.4702	159.984	168.807	99.8476	141.924	25.4436	41.5465	102.289	103.833	102.289	103.833	163.471	284.199	141.895	104.556	86.8415	80.8116	86.0332	35.0671	19.1522	13.3894	14.9048	5.58181	23.2418	9.35311	9.19228	13.2139	14.0209	6.08925	14.5262	11.5115	13.2139	14.0209	72.0676	81.3826	72.0676	81.3826	107.547	132.626	181.536	28.0783	9.95996	8.66513	6.08925	14.5262	69.749	130.402
Endogenous1	hsa-miR-147	nmiR00162.1	18.894	116.352	102.752	78.1416	124.616	15.0159	32.9237	79.0418	84.1889	79.0418	84.1889	146.264	176.835	64.7781	62.7334	61.7031	52.5275	41.3621	16.6107	16.5986	12.1721	6.07233	6.59669	17.4314	9.35311	8.04325	10.3413	20.0299	7.10413	13.5577	17.2673	10.3413	20.0299	10	14	16	8	9	13	231.963	37.4378	17.4299	5.92877	7.10413	13.5577	32.937	92.7304
Endogenous1	hsa-miR-147b	nmiR00165.1	2.29407	20.0276	7.84611	3.23836	32.6126	8.26072	7.65053	4.96827	10.792	4.02162	8.01195	5.9805	14.9512	22.4269	3.23836	21.0493	9.47498	14.4057	15.9405	19.993	5.9805	5.10726	14.635	12.2088	4.17058	1.72312	6.40896	17.5218	7.71305	7.38254	2.43443	3.04463	5.9805	14.9512	22.4269	3.23836	21.0493	31.574	8.26072	53.6947	134.237	7.65053	49.7285	9.47498	23.6875	35.5312	7.84611
Endogenous1	hsa-miR-148a	nmiR00166.1	37.7881	29.088	29.3577	69.4592	69.2314	17.1014	21.1652	44.1704	75.77	44.1704	75.77	81.7357	94.7328	33.9314	35.8477	41.1354	30.9778	31.4352	14.7651	11.4913	7.30329	2.20812	6.08925	4.84205	5.75576	24.2595	13.3894	8.83248	5.07438	10.6525	15.8283	8.61777	23.0344	67.418	13.3894	8.83248	5.07438	10.6525	15.8283	8.61777	23.0344	5.07438	10.6525	15.8283	8.61777	23.0344	67.418
Endogenous1	hsa-miR-148b	nmiR00167.1	136.982	87.2639	84.4033	84.6534	86.5392	25.0265	20.3813	92.9904	117.864	92.9904	117.864	120.453	176.835	67.8628	59.7461	45.706	40.4058	61.2159	23.9933	8.93771	14.6066	8.83248	13.1934	9.6841	13.6699	10.2145	8.5205	5.5203	2.02975	4.84205	7.91417	6.3197	10.0149	32.5466	8.5205	5.5203	2.02975	4.84205	7.91417	6.3197	10.0149	2.02975	4.84205	7.91417	6.3197	10.0149	32.5466
Endogenous1	hsa-miR-149	nmiR00168.1	14.1705	14.544	51.3759	26.0472	34.6157	5.42241	8.62286	34.8714	39.2881	34.8714	39.2881	38.7169	75.7863	18.508	8.96192	25.1383	14.8155	19.8538	12.9195	3.83045	2.43443	2.76015	2.53719	5.81046	7.91417	14.045	12.1721	6.07233	6.59669	9.6841	10.0726	8.04325	17.0254	30.2219	12.1721	6.07233	6.59669	9.6841	10.0726	8.04325	17.0254	6.59669	9.6841	10.0726	8.04325	17.0254	30.2219
Endogenous1	hsa-miR-150	nmiR00169.1	56.6821	402.384	55.0457	26.0472	48.462	603.139	31.3559	27.8971	30.8693	27.8971	30.8693	90.3394	69.4707	52.4394	38.835	15.9971	16.1623	18.1993	90.4362	21.7059	120.504	66.2436	6.59669	7.74728	53.2408	24.2595	13.3894	8.83248	5.07438	10.6525	15.8283	8.61777	23.0344	67.418	13.3894	8.83248	5.07438	10.6525	15.8283	8.61777	23.0344	5.07438	10.6525	15.8283	8.61777	23.0344	67.418
Endogenous1	hsa-miR-151-3p	nmiR00170.1	18.894	29.088	25.688	26.0472	17.3078	7.92506	10.1907	23.2476	30.8693	23.2476	30.8693	25.8113	50.5242	27.762	20.9111	27.4236	16.1623	9.92691	5.53691	10.2145	3.65164	5.5203	4.0595	7.74728	4.31682	10.2145	8.5205	5.5203	2.02975	4.84205	7.91417	6.3197	10.0149	32.5466	8.5205	5.5203	2.02975	4.84205	7.91417	6.3197	10.0149	2.02975	4.84205	7.91417	6.3197	10.0149	32.5466
Endogenous1	hsa-miR-151-5p	nmiR00171.1	9.44702	48.48	36.6971	19.5354	38.0773	38.7911	10.9746	32.5466	42.0944	32.5466	42.0944	47.3207	44.2087	27.762	26.8858	20.5677	12.1217	14.8904	7.38254	8.93771	12.1721	2.76015	4.56694	7.74728	5.75576	14.045	12.1721	6.07233	6.59669	9.6841	10.0726	8.04325	17.0254	30.2219	12.1721	6.07233	6.59669	9.6841	10.0726	8.04325	17.0254	6.59669	9.6841	10.0726	8.04325	17.0254	30.2219
Endogenous1	hsa-miR-152	nmiR00172.1	23.6175	72.7199	58.7154	30.3884	45.0004	9.17639	12.5423	44.1704	58.9322	44.1704	58.9322	68.83	56.8397	52.4394	20.9111	20.5677	20.2029	31.4352	9.22818	6.38408	6.08607	4.96827	2.53719	5.81046	7.91417	1.27682	1.21721	0.55203	0.507438	0.96841	0.71947	0.574518	1.00149	65.0933	1.21721	0.55203	0.507438	0.96841	0.71947	0.574518	1.00149	0.507438	0.96841	0.71947	0.574518	1.00149	65.0933
Endogenous1	hsa-miR-153	nmiR00173.1	42.5116	33.936	36.6971	30.3884	38.0773	11.2619	14.1101	41.8457	64.5448	41.8457	64.5448	77.4338	88.4173	46.2701	29.8731	25.1383	17.5092	28.1262	5.53691	10.2145	3.65164	4.96827	5.58181	2.90523	7.91417	8.93771	15.8238	7.72842	6.08925	14.5262	11.5115	13.2139	14.0209	72.0676	15.8238	7.72842	6.08925	14.5262	11.5115	13.2139	14.0209	6.08925	14.5262	11.5115	13.2139	14.0209	72.0676
Endogenous1	hsa-miR-154	nmiR00177.1	4.58814	77.6069	65.0106	17.0014	172.847	38.9434	45.2077	40.8502	40.2903	43.6634	59.0882	49.5527	123.882	185.823	17.0014	110.509	72.0099	62.4249	63.7621	91.079	49.5527	68.948	65.8575	16.5691	3.70718	13.3542	10.8459	78.0516	55.534	73.8254	75.4673	94.8908	49.5527	123.882	185.823	17.0014	110.509	165.764	38.9434	253.132	632.831	45.2077	293.85	72.0099	180.025	270.037	65.0106
Endogenous1	hsa-miR-155	nmiR00178.1	103.917	189.072	161.467	130.236	148.847	58.3952	54.0889	120.888	134.702	120.888	134.702	232.301	334.723	151.149	101.568	95.9827	83.5053	109.196	73.1297	70.0367	79.4153	62.7516	34.474	34.082	19.3211	16.7454	29.0523	32.3761	22.9807	52.0777	18.894	58.1759	33.0274	30.3884	51.9235	11.2619	10.9746	34.8714	50.5133	34.8714	50.5133	68.83	161.467	130.236	148.847	58.3952	54.0889
Endogenous1	hsa-miR-181a	nmiR00183.1	442.083	137.063	168.719	127.267	117.167	3173.53	28.9916	91.5955	590.243	91.5955	590.243	263.24	295.87	79.4611	126.638	32.2136	15.4727	21.826	100.553	67.343	82.7242	59.0604	44.6885	37.7337	25.3934	19.2826	31.9575	16.5478	20.6826	33.0493	103.917	101.808	69.7245	86.824	114.232	155.164	29.0042	53.4695	123.477	53.4695	123.477	107.547	168.719	127.267	117.167	3173.53	28.9916
Endogenous1	hsa-miR-181b+hsa-miR-181d	nmiR00184.1	113.364	164.832	205.504	123.724	221.54	173.517	47.8177	132.511	204.86	132.511	204.86	193.584	416.824	157.318	161.315	118.836	87.5459	100.924	105.124	76.771	152.213	77.5167	30.6436	38.9509	34.2259	22.8347	31.9575	25.1814	21.8317	49.0732	8.34217	11.7584	25.5724	22.4504	25.5724	22.4504	30.1131	69.4707	52.4394	20.9111	20.5677	18.856	205.504	123.724	221.54	173.517	47.8177
Endogenous1	hsa-miR-181c	nmiR00185.1	61.4056	53.328	73.3942	56.4356	86.5392	113.036	18.8135	67.418	92.6078	67.418	92.6078	68.83	101.048	55.5241	35.8477	29.7089	29.6309	46.3256	45.706	29.6309	14.8904	22.1476	16.5986	23.1271	4.96827	5.07438	11.6209	9.35311	6.3197	9.01345	5.0053	5.48728	23.2476	30.8693	23.2476	30.8693	34.415	56.8397	40.1007	11.9492	20.5677	9.42802	73.3942	56.4356	86.5392	113.036	18.8135
Endogenous1	hsa-miR-183	nmiR00191.1	160.599	82.4159	69.7245	56.4356	100.386	10.4277	32.1398	86.0161	120.671	86.0161	120.671	120.453	126.31	55.5241	74.6826	41.1354	43.0995	44.6711	34.2795	40.4058	38.0531	57.2147	16.5986	20.6926	6.62436	5.58181	6.77887	13.6699	12.0649	17.0254	23.7752	24.3008	67.418	103.833	67.418	103.833	116.151	208.412	95.6248	77.6699	59.4178	41.7527	69.7245	56.4356	100.386	10.4277	32.1398
Endogenous1	hsa-miR-184	nmiR00192.1	56.6821	43.632	66.0548	54.265	41.5388	8.75928	20.3813	27.8971	50.5133	27.8971	50.5133	103.245	101.048	58.6088	32.8604	38.8501	20.2029	23.1628	66.2738	63.3024	100.924	27.6845	16.5986	13.3894	14.9048	17.2529	15.4946	11.5115	13.2139	25.0374	4.17108	8.62286	23.2476	22.4504	23.2476	22.4504	38.7169	132.626	43.1854	17.9238	25.1383	22.8966	66.0548	54.265	41.5388	8.75928	20.3813
Endogenous1	hsa-miR-185	nmiR00193.1	70.8526	96.9599	102.752	56.4356	62.3082	15.0159	10.9746	46.4952	89.8015	46.4952	89.8015	111.849	189.466	58.6088	68.708	45.706	32.3246	23.1628	25.1383	29.6309	41.3621	36.9127	8.93771	19.4754	12.1447	1.01488	10.6525	12.9505	9.7668	15.0224	81.3361	20.3813	65.0933	207.666	65.0933	207.666	137.66	195.781	92.5402	59.7461	52.5619	37.7121	102.752	56.4356	62.3082	15.0159	10.9746
Endogenous1	hsa-miR-186	nmiR00194.1	47.2351	29.088	51.3759	23.8766	27.6926	11.679	9.40676	18.5981	25.2567	18.5981	25.2567	47.3207	69.4707	58.6088	29.8731	31.9942	17.5092	13.2359	59.4178	51.1807	59.5614	33.2214	17.8754	14.6066	3.31218	9.64131	20.3366	11.5115	12.0649	27.0403	0.417108	0.783897	2.32476	49.4441	2.32476	49.4441	85.3536	185.228	41.1958	41.646	21.6715	1.34686	51.3759	23.8766	27.6926	11.679	9.40676
Endogenous1	hsa-miR-187	nmiR00195.1	47.2351	9.69599	47.7062	30.3884	51.9235	7.92506	10.1907	55.7942	44.9007	55.7942	44.9007	47.3207	119.995	33.9314	29.8731	31.9942	8.08116	28.1262	109.694	98.3208	79.4153	51.6778	22.9827	19.4754	17.665	15.2231	19.3682	33.8151	23.5552	41.0613	7.09084	17.2457	44.1704	22.4504	44.1704	22.4504	60.2263	126.31	43.1854	35.8477	31.9942	18.856	47.7062	30.3884	51.9235	7.92506	10.1907
Endogenous1	hsa-miR-188-3p	nmiR00196.1	14.1705	29.088	29.3577	41.2414	58.8467	5.0053	8.62286	25.5724	39.2881	25.5724	39.2881	81.7357	119.995	33.9314	35.8477	20.5677	12.1217	26.4718	47.9865	33.1972	31.6476	23.1853	26.8942	19.4754	8.28045	5.58181	17.4314	11.5115	12.0649	12.0179	37.1962	19.4754	8.28045	5.58181	17.4314	11.5115	12.0649	12.0179	5.58181	17.4314	11.5115	12.0649	12.0179	37.1962	47.707	37.1962	47.707
Endogenous1	hsa-miR-188-5p	nmiR00197.1	17.5879	2.50345	1.12087	0.404795	7.2237	1.1801	0.695503	3.31218	4.31682	3.44711	5.00747	0.854357	2.13589	3.20384	0.404795	2.63117	1.895	1.20048	1.44914	1.63276	0.854357	8.93771	2.43917	22.6735	22.2431	0.21539	20.7059	1.59289	1.54261	12.9195	3.65164	2.53719	0.854357	2.13589	3.20384	0.404795	2.63117	3.94675	1.1801	7.67067	19.1767	0.695503	4.52077	1.895	4.73749	7.10624	1.12087
Endogenous1	hsa-miR-190	nmiR00200.1	51.9586	82.4159	29.3577	43.412	93.4624	8.75928	10.1907	41.8457	56.1259	41.8457	56.1259	73.1319	119.995	74.0321	23.8984	31.9942	24.2435	38.0531	27.6845	17.8754	7.30329	6.07233	6.08925	16.463	15.1089	3.44711	18.0269	7.09084	10.1907	25.5724	44.9007	25.5724	44.9007	81.7357	126.31	58.6088	20.9111	20.5677	8.08116	21.5083	18.4564	12.7682	14.6066	3.86421	5.07438	6.77887	7.1947
Endogenous1	hsa-miR-190b	nmiR00203.1	47.2351	53.328	36.6971	54.265	55.3851	64.2347	18.8135	55.7942	70.1574	55.7942	70.1574	64.5282	101.048	43.1854	47.7969	18.2824	30.9778	33.0897	191.946	15.3218	77.9017	18.217	8.62644	14.5262	17.2673	9.7668	15.0224	7.50795	7.83897	30.2219	47.707	30.2219	47.707	30.1131	88.4173	33.9314	23.8984	11.4265	17.5092	19.8538	7.38254	11.4913	4.86886	3.86421	2.53719	7.74728	7.1947
Endogenous1	hsa-miR-191	nmiR00204.1	184.217	392.688	242.201	121.554	159.232	439.632	75.2541	146.46	196.441	146.46	196.441	249.509	435.771	120.302	134.429	111.98	95.627	109.196	81.208	39.5813	51.123	20.4251	13.7008	21.305	35.9735	23.5552	31.0463	10.4277	14.1101	60.4438	64.5448	60.4438	64.5448	47.3207	101.048	52.4394	32.8604	36.5648	32.3246	36.3987	11.0738	2.55363	8.5205	2.76015	2.02975	4.84205	5.75576
Endogenous1	hsa-miR-192	nmiR00211.1	0.76469	55.5265	6.81491	0.404795	207.482	1.1801	0.695503	8.83248	10.0726	9.19228	10.0149	0.854357	2.13589	3.20384	0.404795	2.63117	64.3162	14.4057	38.8659	53.2701	0.854357	12.7682	28.0016	0.872059	0.463397	0.21539	0.492997	1.59289	1.54261	20.302	7.30329	5.07438	0.854357	2.13589	3.20384	0.404795	2.63117	3.94675	1.1801	7.67067	19.1767	0.695503	4.52077	64.3162	160.79	241.186	6.81491
Endogenous1	hsa-miR-193a-3p	nmiR00212.1	3.29964	218.481	136.334	6.87504	407.162	85.0807	44.1561	3.31218	12.231	5.74518	11.0164	70.2213	175.553	263.33	6.87504	44.6878	217.879	128.931	162.779	269.221	70.2213	17.8754	179.503	50.5402	0.463397	0.21539	0.492997	155.721	139.44	16.6107	12.1721	6.59669	70.2213	175.553	263.33	6.87504	44.6878	67.0316	85.0807	553.025	1382.56	44.1561	287.015	217.879	544.698	817.047	136.334
Endogenous1	hsa-miR-193a-5p	nmiR00213.1	33.0646	58.1759	51.3759	21.706	48.462	12.0961	12.5423	37.1962	56.1259	37.1962	56.1259	55.9244	132.626	55.5241	29.8731	31.9942	13.4686	26.4718	23.9933	5.10726	15.8238	6.07233	1.52231	10.6525	12.9505	8.61777	15.0224	24.2595	13.3894	8.83248	5.07438	10.6525	15.8283	8.61777	23.0344	67.418	13.3894	8.83248	5.07438	10.6525	15.8283	8.61777	23.0344	5.07438	10.6525	15.8283	8.61777
Endogenous1	hsa-miR-193b	nmiR00214.1	47.2351	43.632	47.7062	47.7532	55.3851	11.679	17.2457	46.4952	64.5448	46.4952	64.5448	64.5282	183.15	58.6088	50.7842	34.2795	22.8966	41.3621	18.4564	19.1522	7.30329	8.28045	5.58181	8.71569	8.63364	8.04325	12.0179	10.2145	8.5205	5.5203	2.02975	4.84205	7.91417	6.3197	10.0149	32.5466	8.5205	5.5203	2.02975	4.84205	7.91417	6.3197	10.0149	2.02975	4.84205	7.91417	6.3197
Endogenous1	hsa-miR-194	nmiR00215.1	28.341	14.544	40.3668	34.7296	24.231	7.50795	7.83897	30.2219	25.2567	30.2219	25.2567	51.6225	44.2087	21.5927	32.8604	20.5677	13.4686	18.1993	1.84564	5.10726	1.21721	3.31218	2.02975	5.81046	2.87788	4.02162	8.01195	14.045	12.1721	6.07233	6.59669	9.6841	10.0726	8.04325	17.0254	30.2219	12.1721	6.07233	6.59669	9.6841	10.0726	8.04325	17.0254	6.59669	9.6841	10.0726	8.04325
Endogenous1	hsa-miR-195	nmiR00216.1	51.9586	38.784	73.3942	34.7296	48.462	9.59349	16.4618	60.4438	47.707	60.4438	47.707	64.5282	107.364	49.3547	50.7842	43.4207	30.9778	41.3621	42.4496	30.6436	14.6066	14.3528	20.2975	21.305	12.9505	20.6826	21.0314	1.27682	1.21721	0.55203	0.507438	0.96841	0.71947	0.574518	1.00149	65.0933	1.21721	0.55203	0.507438	0.96841	0.71947	0.574518	1.00149	0.507438	0.96841	0.71947	0.574518
Endogenous1	hsa-miR-196a	nmiR00217.1	4.72351	4.848	19.1669	2.1706	13.2543	0.417108	0.783897	2.32476	2.8063	2.32476	2.8063	4.30188	6.31552	3.08467	2.98731	2.2853	1.34686	1.65448	2030.02	1468.38	651.698	0.55203	34.9833	880.734	202.347	288.218	738.838	8.93771	15.8238	7.72842	6.08925	14.5262	11.5115	13.2139	14.0209	72.0676	15.8238	7.72842	6.08925	14.5262	11.5115	13.2139	14.0209	6.08925	14.5262	11.5115	13.2139
Endogenous1	hsa-miR-196b	nmiR00218.1	63.4693	27.5379	32.5053	12.5486	78.2703	10.6209	12.5191	2.76015	5.75576	2.87259	9.01345	14.5241	36.3102	54.4652	12.5486	81.5662	36.0049	20.4081	21.7371	73.3075	14.5241	12.7682	36.5875	375.857	102.411	175.758	52.7507	22.3004	13.8835	5.53691	12.1721	3.04463	14.5241	36.3102	54.4652	12.5486	81.5662	122.349	10.6209	69.0361	172.59	12.5191	81.3738	36.0049	90.0123	135.018	32.5053
Endogenous1	hsa-miR-197	nmiR00219.1	51.9586	92.1119	47.7062	49.9238	65.7698	21.6896	18.0296	41.8457	14.0315	41.8457	14.0315	68.83	145.257	80.2015	38.835	20.5677	18.856	33.0897	44.2953	2.55363	51.123	22.0812	5.07438	10.6525	5.75576	4.59614	12.0179		51.123	22.0812	5.07438	10.6525	5.75576	4.59614	12.0179	5.07438	10.6525	5.75576	12.0179		51.123	22.0812	5.07438	10.6525	5.75576	4.59614	12.0179
Endogenous1	hsa-miR-198	nmiR00220.1	28.341	4.848	51.3759	39.0708	34.6157	4.58819	7.83897	46.4952	36.4818	46.4952	36.4818	25.8113	56.8397	37.0161	29.8731	20.5677	17.5092	16.5448	16.6107	11.4913	8.5205	7.72842	5.58181	10.6525	8.63364	4.59614	10.0149	55.7942	8.5205	7.72842	5.58181	10.6525	8.63364	4.59614	10.0149	5.58181	10.6525	8.63364	4.59614	10.0149	55.7942	56.1259	55.7942	56.1259	94.6413	107.364	80.6826
Endogenous1	hsa-miR-199a-3p+hsa-miR-199b-3p	nmiR00221.1	56.6821	82.4159	62.3851	49.9238	69.2314	39.6253	32.9237	41.8457	47.707	41.8457	47.707	90.3394	176.835	55.5241	29.8731	50.2766	26.9372	47.98	22.1476	15.3218	12.1721	12.1447	6.59669	11.6209	9.35311	14.3629	19.0284	18.5981	12.1721	12.1447	6.59669	11.6209	9.35311	14.3629	19.0284	6.59669	11.6209	9.35311	14.3629	19.0284	18.5981	39.2881	18.5981	39.2881	17.2075	107.364	131.109
Endogenous1	hsa-miR-199a-5p	nmiR00222.1	85.0231	63.0239	36.6971	60.7768	65.7698	9.17639	18.8135	55.7942	56.1259	55.7942	56.1259	120.453	151.573	55.5241	56.7588	41.1354	21.5498	34.7442	25.8389	11.4913	10.9549	6.62436	8.119	5.81046	15.1089	9.19228	22.0329	53.4695	10.9549	6.62436	8.119	5.81046	15.1089	9.19228	22.0329	8.119	5.81046	15.1089	9.19228	22.0329	53.4695	67.3511	53.4695	67.3511	73.1319	157.888	100.853
Endogenous1	hsa-miR-199b-5p	nmiR00223.2	51.9586	58.1759	44.0365	41.2414	62.3082	8.75928	14.894	37.1962	56.1259	37.1962	56.1259	55.9244	75.7863	49.3547	32.8604	25.1383	32.3246	31.4352	27.6845	22.9827	19.4754	8.28045	5.58181	17.4314	11.5115	12.0649	12.0179	37.1962	19.4754	8.28045	5.58181	17.4314	11.5115	12.0649	12.0179	5.58181	17.4314	11.5115	12.0649	12.0179	37.1962	47.707	37.1962	47.707	47.3207	69.4707	80.6826
Endogenous1	hsa-miR-200a	nmiR00226.1	66.1291	130.896	124.77	104.189	128.078	25.4436	43.1143	123.212	129.09	123.212	129.09	111.849	290.514	123.387	83.6446	84.5562	64.6493	94.3056	116.275	63.8408	71.8157	39.7462	50.2363	70.6939	63.3133	55.1537	69.1031	51.1447	71.8157	39.7462	50.2363	70.6939	63.3133	55.1537	69.1031	50.2363	70.6939	63.3133	55.1537	69.1031	51.1447	39.2881	51.1447	39.2881	68.83	94.7328	272.304
Endogenous1	hsa-miR-200b	nmiR00227.2	94.4702	106.656	187.155	93.3358	138.463	23.3581	44.6821	104.614	120.671	104.614	120.671	146.264	233.674	138.81	83.6446	93.6974	72.7304	69.4883	44.2953	28.0899	19.4754	7.17639	7.61156	19.3682	17.2673	9.7668	24.0359	53.4695	19.4754	7.17639	7.61156	19.3682	17.2673	9.7668	24.0359	7.61156	19.3682	17.2673	9.7668	24.0359	53.4695	70.1574	53.4695	70.1574	51.6225	113.679	332.816
Endogenous1	hsa-miR-200c	nmiR00228.1	61.4056	82.4159	121.1	71.6298	121.155	20.8554	25.0847	81.3666	89.8015	81.3666	89.8015	103.245	239.99	80.2015	44.8096	47.9913	47.1401	59.5614	31.3758	31.9204	10.9549	14.3528	9.64131	23.2418	11.5115	10.9158	37.0553	25.5724	10.9549	14.3528	9.64131	23.2418	11.5115	10.9158	37.0553	9.64131	23.2418	11.5115	10.9158	37.0553	25.5724	53.3196	25.5724	53.3196	43.0188	101.048	181.536
Endogenous1	hsa-miR-202	nmiR00229.1	85.0231	155.136	139.449	104.189	96.9239	17.9357	38.4109	125.537	126.283	125.537	126.283	167.773	328.407	101.794	77.6699	86.8415	64.6493	99.2691	40.604	29.3668	14.6066	15.4568	7.10413	5.81046	12.231	5.17066	16.0239	14.0315	41.8457	14.0315	68.83	145.257	80.2015	38.835	20.5677	18.856	33.0897	44.2953	2.55363	51.123	22.0812	5.07438	10.6525	5.75576	102.289	134.702	102.289
Endogenous1	hsa-miR-203	nmiR00230.1	89.7467	63.0239	55.0457	47.7532	76.1545	8.75928	20.3813	53.4695	53.3196	53.4695	53.3196	120.453	119.995	89.4555	41.8223	47.9913	28.2841	41.3621	29.5302	24.2595	13.3894	8.83248	5.07438	10.6525	15.8283	8.61777	23.0344	67.418	13.3894	8.83248	5.07438	10.6525	15.8283	8.61777	23.0344	5.07438	10.6525	15.8283	8.61777	23.0344	67.418	106.639	67.418	106.639	81.7357	170.519	201.707
Endogenous1	hsa-miR-204	nmiR00231.2	85.0231	53.328	84.4033	49.9238	62.3082	11.2619	12.5423	46.4952	56.1259	46.4952	56.1259	47.3207	113.679	67.8628	53.7715	41.1354	24.2435	31.4352	9.22818	10.2145	8.5205	5.5203	2.02975	4.84205	7.91417	6.3197	10.0149	32.5466	8.5205	5.5203	2.02975	4.84205	7.91417	6.3197	10.0149	2.02975	4.84205	7.91417	6.3197	10.0149	32.5466	44.9007	32.5466	44.9007	51.6225	69.4707	110.939
Endogenous1	hsa-miR-205	nmiR00232.1	42.5116	58.1759	58.7154	45.5826	62.3082	10.8448	14.894	58.119	44.9007	58.119	44.9007	43.0188	82.1018	46.2701	26.8858	25.1383	18.856	24.8173	29.5302	14.045	12.1721	6.07233	6.59669	9.6841	10.0726	8.04325	17.0254	30.2219	12.1721	6.07233	6.59669	9.6841	10.0726	8.04325	17.0254	6.59669	9.6841	10.0726	8.04325	17.0254	30.2219	44.9007	30.2219	44.9007	51.6225	126.31	121.024
Endogenous1	hsa-miR-206	nmiR00233.1	73.6489	69.1906	43.9485	51.2956	148.321	0.417108	0.783897	45.1003	40.2086	45.1003	40.2086	108.373	188.506	48.6144	69.8791	59.6372	31.635	59.8791	1.84564	1.27682	1.21721	0.55203	0.507438	0.96841	0.71947	0.574518	1.00149	65.0933	1.21721	0.55203	0.507438	0.96841	0.71947	0.574518	1.00149	0.507438	0.96841	0.71947	0.574518	1.00149	65.0933	75.77	65.0933	75.77	90.3394	75.7863	217.278
Endogenous1	hsa-miR-208a	nmiR00234.1	94.4702	58.1759	88.0731	69.4592	90.0008	13.7646	27.4364	53.4695	72.9637	53.4695	72.9637	141.962	157.888	64.7781	62.7334	52.5619	48.487	39.7076	27.6845	8.93771	15.8238	7.72842	6.08925	14.5262	11.5115	13.2139	14.0209	72.0676	15.8238	7.72842	6.08925	14.5262	11.5115	13.2139	14.0209	6.08925	14.5262	11.5115	13.2139	14.0209	72.0676	81.3826	72.0676	81.3826	107.547	132.626	181.536
Endogenous1	hsa-miR-208b	nmiR00235.1	75.5761	67.8719	66.0548	56.4356	96.9239	14.1817	19.5974	58.119	53.3196	58.119	53.3196	107.547	145.257	95.6248	50.7842	54.8472	28.2841	36.3987	27.6845	14.045	12.1721	9.38451	7.10413	13.5577	17.2673	10.3413	20.0299	10	12.1721	9.38451	7.10413	13.5577	17.2673	10.3413	20.0299	7.10413	13.5577	17.2673	10.3413	20.0299	10	14	16	8	9	13	231.963
Endogenous1	hsa-miR-210	nmiR00239.1	66.1291	72.7199	40.3668	34.7296	27.6926	7.09084	10.1907	25.5724	44.9007	25.5724	44.9007	81.7357	126.31	58.6088	20.9111	20.5677	8.08116	21.5083	18.4564	12.7682	14.6066	3.86421	5.07438	6.77887	7.1947	3.44711	12.0179	18	14.6066	3.86421	5.07438	6.77887	7.1947	3.44711	12.0179	5.07438	6.77887	7.1947	3.44711	12.0179	18	16	19	14	25	11	80.6826
Endogenous1	hsa-miR-211	nmiR00240.1	33.0646	29.088	36.6971	32.559	27.6926	7.50795	7.83897	30.2219	47.707	30.2219	47.707	30.1131	88.4173	33.9314	23.8984	11.4265	17.5092	19.8538	7.38254	11.4913	4.86886	3.86421	2.53719	7.74728	7.1947	4.59614	10.0149	11	4.86886	3.86421	2.53719	7.74728	7.1947	4.59614	10.0149	2.53719	7.74728	7.1947	4.59614	10.0149	11	9	4	13	8	6	60.512
Endogenous1	hsa-miR-212	nmiR00241.1	33.0646	82.4159	80.7336	39.0708	79.6161	10.4277	14.1101	60.4438	64.5448	60.4438	64.5448	47.3207	101.048	52.4394	32.8604	36.5648	32.3246	36.3987	11.0738	2.55363	8.5205	2.76015	2.02975	4.84205	5.75576	2.87259	9.01345	4	8.5205	2.76015	2.02975	4.84205	5.75576	2.87259	9.01345	2.02975	4.84205	5.75576	2.87259	9.01345	4	5	4	5	7	12	90.768
Endogenous1	hsa-miR-214	nmiR00242.1	23.6175	43.632	55.0457	41.2414	27.6926	6.67374	12.5423	34.8714	53.3196	34.8714	53.3196	55.9244	88.4173	43.1854	29.8731	13.7118	17.5092	23.1628	20.302	12.7682	6.08607	1.65609	6.08925	3.87364	2.15841	3.44711	11.0164	20	6.08607	1.65609	6.08925	3.87364	2.15841	3.44711	11.0164	6.08925	3.87364	2.15841	3.44711	11.0164	20	13	19	19	16	15	50.4266
Endogenous1	hsa-miR-215	nmiR00243.1	56.6821	33.936	66.0548	32.559	62.3082	4.58819	13.3262	34.8714	47.707	34.8714	47.707	77.4338	75.7863	46.2701	20.9111	9.14121	9.42802	24.8173	20.302	17.8754	10.9549	6.07233	8.119	8.71569	7.91417	6.89421	13.0194	8	10.9549	6.07233	8.119	8.71569	7.91417	6.89421	13.0194	8.119	8.71569	7.91417	6.89421	13.0194	8	9	9	9	8	8	80.6826
Endogenous1	hsa-miR-216a	nmiR00244.1	66.1291	67.8719	69.7245	47.7532	45.0004	14.5988	22.733	44.1704	47.707	44.1704	47.707	77.4338	164.204	40.1007	38.835	36.5648	36.3652	38.0531	18.4564	22.9827	34.082	13.8008	8.62644	34.8628	21.5841	12.0649	35.0523	6	34.082	13.8008	8.62644	34.8628	21.5841	12.0649	35.0523	8.62644	34.8628	21.5841	12.0649	35.0523	6	10	10	12	17	7	60.512
Endogenous1	hsa-miR-217	nmiR00246.1	28.341	48.48	44.0365	23.8766	62.3082	4.58819	10.9746	27.8971	42.0944	27.8971	42.0944	38.7169	113.679	43.1854	26.8858	11.4265	14.8155	29.7807	11.0738	6.38408	6.08607	2.76015	5.58181	4.84205	10.792	5.74518	4.00598	11	6.08607	2.76015	5.58181	4.84205	10.792	5.74518	4.00598	5.58181	4.84205	10.792	5.74518	4.00598	11	15	17	18	15	16	80.6826
Endogenous1	hsa-miR-218	nmiR00247.1	70.8526	63.0239	73.3942	43.412	93.4624	9.59349	18.0296	48.82	53.3196	48.82	53.3196	98.9432	157.888	43.1854	17.9238	20.5677	26.9372	33.0897	29.5302	12.7682	6.08607	2.76015	6.59669	10.6525	15.8283	4.59614	16.0239	6	6.08607	2.76015	6.59669	10.6525	15.8283	4.59614	16.0239	6.59669	10.6525	15.8283	4.59614	16.0239	6	10	4	16	8	4	110.939
Endogenous1	hsa-miR-219-1-3p	nmiR00248.1	42.5116	63.0239	95.4125	28.2178	62.3082	5.83952	14.1101	46.4952	50.5133	46.4952	50.5133	86.0375	94.7328	67.8628	35.8477	31.9942	16.1623	34.7442	7.38254	11.4913	2.43443	3.31218	3.55206	8.71569	6.47523	6.89421	14.0209	10	2.43443	3.31218	3.55206	8.71569	6.47523	6.89421	14.0209	3.55206	8.71569	6.47523	6.89421	14.0209	10	11	9	7	10	14	100.853
Endogenous1	hsa-miR-219-2-3p	nmiR00249.1	37.7881	38.784	33.0274	39.0708	41.5388	3.33687	12.5423	41.8457	39.2881	41.8457	39.2881	103.245	69.4707	30.8467	35.8477	20.5677	17.5092	26.4718	11.0738	7.66089	7.30329	6.07233	5.07438	3.87364	7.1947	5.17066	12.0179	23	7.30329	6.07233	5.07438	3.87364	7.1947	5.17066	12.0179	5.07438	3.87364	7.1947	5.17066	12.0179	23	11	15	13	24	21	110.939
Endogenous1	hsa-miR-219-5p	nmiR00250.1	23.6175	58.1759	66.0548	34.7296	27.6926	5.0053	6.27117	32.5466	39.2881	32.5466	39.2881	47.3207	82.1018	33.9314	20.9111	13.7118	20.2029	21.5083	29.5302	8.93771	13.3894	8.83248	4.0595	8.71569	8.63364	7.46873	15.0224	3	13.3894	8.83248	4.0595	8.71569	8.63364	7.46873	15.0224	4.0595	8.71569	8.63364	7.46873	15.0224	3	10	8	18	8	8	60.512
Endogenous1	hsa-miR-220a	nmiR00252.1	141.705	111.504	132.11	95.5064	141.924	22.1067	28.2203	118.563	168.378	118.563	168.378	116.151	290.514	95.6248	95.5938	93.6974	70.0367	84.3787	40.604	28.0899	17.041	12.1447	10.1488	24.2103	17.2673	13.7884	23.0344	20	17.041	12.1447	10.1488	24.2103	17.2673	13.7884	23.0344	10.1488	24.2103	17.2673	13.7884	23.0344	20	18	25	27	14	50.4266	14.0392
Endogenous1	hsa-miR-220b	nmiR00253.1	9.44702	38.784	33.0274	36.9002	31.1541	9.17639	12.5423	37.1962	22.4504	37.1962	22.4504	25.8113	101.048	49.3547	38.835	41.1354	21.5498	14.8904	22.1476	11.4913	17.041	6.07233	7.61156	11.6209	9.35311	2.29807	15.0224	15	17.041	6.07233	7.61156	11.6209	9.35311	2.29807	15.0224	7.61156	11.6209	7.61156	11.6209	9.35311	2.29807	15.0224	13	16.0224	15	80.6826	25.7385
Endogenous1	hsa-miR-220c	nmiR00254.1	108.641	116.352	165.137	121.554	152.309	18.7699	34.4914	169.707	157.153	169.707	157.153	172.075	303.145	120.302	68.708	79.9856	79.4647	107.541	53.5234	40.8581	19.4754	13.2487	12.6859	29.0523	17.9867	16.0865	37.0553	14	19.4754	13.2487	12.6859	29.0523	17.9867	16.0865	37.0553	12.6859	29.0523	12.6859	29.0523	17.9867	16.0865	37.0553	12	12	14	60.512	35.0979
Endogenous1	hsa-miR-221	nmiR00255.1	78.7631	72.6	45.9558	19.835	163.063	41.3036	22.9516	2.20812	2.87788	5.74518	12.0179	25.6307	64.0768	96.1151	19.835	128.927	60.6399	45.6182	62.313	59.9789	25.6307	6.38408	36.5875	4025.42	49.5835	163.912	240.583	36.6364	47.8209	9.22818	7.30329	3.55206	25.6307	64.0768	96.1151	19.835	128.927	193.391	41.3036	268.474	671.184	22.9516	149.185	60.6399	151.6	227.4	45.9558
Endogenous1	hsa-miR-222	nmiR00256.1	146.429	87.2639	102.752	41.2414	41.5388	282.382	20.3813	39.5209	70.1574	39.5209	70.1574	68.83	113.679	40.1007	59.7461	34.2795	21.5498	26.4718	36.9127	17.8754	68.164	66.7956	3.55206	6.77887	7.91417	9.19228	15.0224	102.289	14.6066	15.4568	7.10413	5.81046	12.231	5.17066	16.0239	7.10413	5.81046	12.231	5.17066	16.0239	102.289	134.702	102.289	134.702	159.169	334.723	242.048
Endogenous1	hsa-miR-223	nmiR00257.1	87.1747	313.156	20.2205	0.404795	61.3444	1.1801	0.695503	4.41624	7.1947	4.02162	10.0149	0.854357	2.13589	3.20384	0.404795	2.63117	31.2106	1.20048	17.2592	27.7458	0.854357	8.93771	85.9562	1413.61	148.287	138.444	43.8767	1.59289	1.54261	5.53691	7.30329	2.53719	0.854357	2.13589	3.20384	0.404795	2.63117	3.94675	1.1801	7.67067	19.1767	0.695503	4.52077	31.2106	78.0265	117.04	20.2205
Endogenous1	hsa-miR-224	nmiR00258.1	37.7881	96.9599	62.3851	43.412	65.7698	14.5988	18.0296	55.7942	56.1259	55.7942	56.1259	94.6413	107.364	61.6934	44.8096	15.9971	13.4686	24.8173	22.1476	11.4913	18.2582	6.62436	6.08925	13.5577	11.5115	10.9158	12.0179	13.4686	24.8173	22.1476	11.4913	18.2582	6.62436	6.08925	13.5577	11.5115	10.9158	12.0179	9	5	4	3	48	12	12	13.4686	24.8173
Endogenous1	hsa-miR-296-3p	nmiR00269.1	33.0646	9.69599	29.3577	26.0472	24.231	6.67374	9.40676	18.5981	39.2881	18.5981	39.2881	17.2075	107.364	49.3547	20.9111	20.5677	14.8155	18.1993	5.53691	14.045	3.65164	3.86421	2.02975	8.71569	7.1947	5.17066	9.01345	14.8155	18.1993	5.53691	14.045	3.65164	3.86421	2.02975	8.71569	7.1947	5.17066	9.01345	18.856	13.2359	11.0738	6.38408	7.30329	2.20812	3.04463	14.8155	18.1993
Endogenous1	hsa-miR-296-5p	nmiR00270.1	42.5116	77.5679	113.761	58.6062	51.9235	25.0265	28.2203	53.4695	67.3511	53.4695	67.3511	73.1319	157.888	86.3708	77.6699	52.5619	36.3652	44.6711	16.6107	20.429	17.041	9.38451	6.59669	16.463	11.5115	9.19228	10.0149	36.3652	44.6711	16.6107	20.429	17.041	9.38451	6.59669	16.463	11.5115	9.19228	10.0149	9.42802	13.2359	14.7651	2.55363	6.08607	4.41624	3.04463	36.3652	44.6711
Endogenous1	hsa-miR-297	nmiR00271.1	33.0646	19.392	44.0365	26.0472	24.231	2.91976	7.05507	37.1962	47.707	37.1962	47.707	47.3207	69.4707	12.3387	32.8604	11.4265	18.856	24.8173	14.7651	19.1522	4.86886	0.55203	1.52231	3.87364	3.59735	6.3197	9.01345	18.856	24.8173	14.7651	19.1522	4.86886	0.55203	1.52231	3.87364	3.59735	6.3197	9.01345	41.7527	57.907	23.9933	5.10726	15.8238	10.4886	7.10413	18.856	24.8173
Endogenous1	hsa-miR-298	nmiR00272.1	37.7881	77.5679	69.7245	43.412	72.6929	6.67374	13.3262	51.1447	39.2881	51.1447	39.2881	68.83	94.7328	67.8628	20.9111	38.8501	25.5903	28.1262	14.7651	7.66089	7.30329	4.41624	3.55206	6.77887	3.59735	6.3197	12.0179	25.5903	28.1262	14.7651	7.66089	7.30329	4.41624	3.55206	6.77887	3.59735	6.3197	12.0179	22.8966	11.5814	16.6107	7.66089	14.6066	4.96827	4.0595	25.5903	28.1262
Endogenous1	hsa-miR-299-3p	nmiR00273.2	23.6175	63.0239	58.7154	34.7296	55.3851	6.67374	12.5423	53.4695	70.1574	53.4695	70.1574	51.6225	113.679	52.4394	32.8604	22.853	33.6715	46.3256	12.9195	8.93771	4.86886	6.07233	4.56694	11.6209	8.63364	9.19228	8.01195	33.6715	46.3256	12.9195	8.93771	4.86886	6.07233	4.56694	11.6209	8.63364	9.19228	2.91976	7.05507	37.1962	47.707	37.1962	47.707	47.3207	69.4707	12.3387	32.8604
Endogenous1	hsa-miR-299-5p	nmiR00274.1	28.341	33.936	33.0274	23.8766	55.3851	7.50795	7.83897	25.5724	53.3196	25.5724	53.3196	43.0188	101.048	27.762	8.96192	22.853	16.1623	9.92691	12.9195	10.2145	6.08607	5.5203	3.04463	2.90523	13.6699	3.44711	13.0194	16.1623	9.92691	12.9195	10.2145	6.08607	5.5203	3.04463	2.90523	13.6699	3.44711	6.67374	13.3262	51.1447	39.2881	51.1447	39.2881	68.83	94.7328	67.8628	20.9111
Endogenous1	hsa-miR-300	nmiR00278.1	174.77	198.768	150.458	125.895	128.078	20.0212	48.6016	102.289	134.702	102.289	134.702	159.169	334.723	123.387	86.6319	86.8415	59.2618	51.289	46.1409	19.1522	25.5615	21.5292	12.1785	19.3682	25.1814	11.4904	27.0403	59.2618	51.289	46.1409	19.1522	25.5615	21.5292	12.1785	19.3682	25.1814	11.4904	6.67374	12.5423	53.4695	70.1574	53.4695	70.1574	51.6225	113.679	52.4394	32.8604
Endogenous1	hsa-miR-301a	nmiR00279.1	155.876	53.328	66.0548	47.7532	90.0008	31.2831	32.9237	67.418	106.639	67.418	106.639	81.7357	170.519	89.4555	86.6319	47.9913	45.7932	59.5614	40.604	38.3045	42.6025	27.6015	28.4165	36.7996	37.4124	24.1297	42.0628	45.7932	59.5614	40.604	38.3045	42.6025	27.6015	28.4165	36.7996	37.4124	24.1297	7.50795	7.83897	25.5724	53.3196	25.5724	53.3196	43.0188	101.048	27.762	8.96192
Endogenous1	hsa-miR-301b	nmiR00280.1	51.9586	19.392	51.3759	32.559	58.8467	9.59349	8.62286	32.5466	44.9007	32.5466	44.9007	51.6225	69.4707	43.1854	35.8477	15.9971	20.2029	29.7807	16.6107	10.2145	9.73772	5.5203	4.56694	12.5893	5.75576	8.61777	8.01195	20.2029	29.7807	16.6107	10.2145	9.73772	5.5203	4.56694	12.5893	5.75576	8.61777	20.0212	48.6016	102.289	134.702	102.289	134.702	159.169	334.723	123.387	86.6319
Endogenous1	hsa-miR-302a	nmiR00281.1	37.7881	63.0239	66.0548	41.2414	45.0004	8.75928	21.1652	30.2219	44.9007	30.2219	44.9007	51.6225	126.31	43.1854	35.8477	25.1383	18.856	19.8538	20.302	2.55363	13.3894	5.5203	3.04463	13.5577	6.47523	4.59614	8.01195	18.856	19.8538	20.302	2.55363	13.3894	5.5203	3.04463	13.5577	6.47523	4.59614	31.2831	32.9237	67.418	106.639	67.418	106.639	81.7357	170.519	89.4555	86.6319
Endogenous1	hsa-miR-302b	nmiR00282.1	37.7881	58.1759	106.422	43.412	58.8467	8.34217	14.1101	65.0933	75.77	65.0933	75.77	90.3394	75.7863	24.6774	53.7715	43.4207	26.9372	31.4352	27.6845	14.045	8.5205	8.83248	7.61156	10.6525	12.9505	6.3197	15.0224	26.9372	31.4352	27.6845	14.045	8.5205	8.83248	7.61156	10.6525	12.9505	6.3197	9.59349	8.62286	32.5466	44.9007	32.5466	44.9007	51.6225	69.4707	43.1854	35.8477
Endogenous1	hsa-miR-302c	nmiR00283.1	70.8526	63.0239	91.7428	71.6298	110.77	14.5988	25.8686	72.0676	81.3826	72.0676	81.3826	107.547	132.626	95.6248	41.8223	52.5619	33.6715	44.6711	16.6107	14.045	13.3894	7.72842	6.08925	5.81046	10.0726	10.3413	18.0269	33.6715	44.6711	16.6107	14.045	13.3894	7.72842	6.08925	5.81046	10.0726	10.3413	8.75928	21.1652	30.2219	44.9007	30.2219	44.9007	51.6225	126.31	43.1854	35.8477
Endogenous1	hsa-miR-302d	nmiR00284.1	75.5761	58.1759	58.7154	41.2414	58.8467	10.8448	7.05507	51.1447	50.5133	51.1447	50.5133	64.5282	138.941	61.6934	38.835	25.1383	21.5498	33.0897	11.0738	6.38408	6.08607	1.10406	4.0595	6.77887	3.59735	6.89421	7.01046	21.5498	33.0897	11.0738	6.38408	6.08607	1.10406	4.0595	6.77887	3.59735	6.89421	8.34217	14.1101	65.0933	75.77	65.0933	75.77	90.3394	75.7863	24.6774	53.7715
Endogenous1	hsa-miR-302e	nmiR00285.1	42.5116	53.328	55.0457	32.559	58.8467	9.17639	9.40676	25.5724	42.0944	25.5724	42.0944	86.0375	88.4173	49.3547	20.9111	34.2795	24.2435	16.5448	18.4564	10.2145	8.5205	6.62436	2.53719	5.81046	5.75576	4.02162	12.0179	24.2435	16.5448	18.4564	10.2145	8.5205	6.62436	2.53719	5.81046	5.75576	4.02162	14.5988	25.8686	72.0676	81.3826	72.0676	81.3826	107.547	132.626	95.6248	41.8223
Endogenous1	hsa-miR-302f	nmiR00286.1	94.4702	130.896	187.155	138.918	141.924	30.0318	37.627	155.759	145.927	155.759	145.927	240.905	296.83	135.726	107.543	61.7031	83.5053	86.0332	31.3758	21.7059	20.6926	9.38451	7.10413	12.5893	15.8283	16.0865	26.0389	83.5053	86.0332	31.3758	21.7059	20.6926	9.38451	7.10413	12.5893	15.8283	16.0865	10.8448	7.05507	51.1447	50.5133	51.1447	50.5133	64.5282	138.941	61.6934	38.835
Endogenous1	hsa-miR-320a	nmiR00294.2	70.8526	92.1119	84.4033	60.7768	107.309	25.4436	30.572	74.3923	134.702	74.3923	134.702	90.3394	138.941	89.4555	62.7334	50.2766	36.3652	56.2525	22.1476	5.10726	13.3894	7.72842	5.58181	8.71569	5.03629	8.04325	9.01345	36.3652	56.2525	22.1476	5.10726	13.3894	7.72842	5.58181	8.71569	5.03629	8.04325	9.17639	9.40676	25.5724	42.0944	25.5724	42.0944	86.0375	88.4173	49.3547	20.9111
Endogenous1	hsa-miR-320b	nmiR00295.1	28.341	38.784	36.6971	17.3648	24.231	10.4277	5.48728	9.29904	28.063	9.29904	28.063	34.415	56.8397	24.6774	14.9365	27.4236	10.7749	6.61794	14.7651	7.66089	8.5205	3.86421	2.02975	4.84205	5.03629	5.17066	14.0209	10.7749	6.61794	14.7651	7.66089	8.5205	3.86421	2.02975	4.84205	5.03629	5.17066	30.0318	37.627	155.759	145.927	155.759	145.927	240.905	296.83	135.726	107.543
Endogenous1	hsa-miR-320c	nmiR00296.1	4.72351	4.848	3.66971	2.1706	3.46157	0.417108	0.783897	2.32476	2.8063	2.32476	2.8063	4.30188	6.31552	3.08467	2.98731	2.2853	1.34686	1.65448	1.84564	1.27682	1.21721	0.55203	0.507438	0.96841	0.71947	0.574518	1.00149	1.34686	1.65448	1.84564	1.27682	1.21721	0.55203	0.507438	0.96841	0.71947	0.574518	25.4436	30.572	74.3923	134.702	74.3923	134.702	90.3394	138.941	89.4555	62.7334
Endogenous1	hsa-miR-320d	nmiR00297.2	3.05876	42.5586	25.7801	6.07193	42.3964	12.9811	9.73704	4.41624	12.9505	13.7884	16.0239	18.7958	46.9896	70.4844	6.07193	39.4675	22.74	21.6086	24.6354	15.5501	18.7958	21.7059	17.0742	14.825	0.926795	3.44624	11.3389	27.0791	24.6818	27.6845	18.2582	6.59669	18.7958	46.9896	70.4844	6.07193	39.4675	59.2013	12.9811	84.3774	210.944	9.73704	63.2908	22.74	56.8499	85.2748	25.7801
Endogenous1	hsa-miR-323-3p	nmiR00298.1	28.341	48.48	44.0365	43.412	65.7698	7.92506	8.62286	37.1962	44.9007	37.1962	44.9007	43.0188	82.1018	77.1168	26.8858	11.4265	17.5092	33.0897	11.0738	6.38408	12.1721	3.31218	4.56694	12.5893	9.35311	6.3197	8.01195	28.341	48.48	44.0365	43.412	65.7698	7.92506	8.62286	37.1962	44.9007	37.1962	44.9007	43.0188	82.1018	77.1168	26.8858	11.4265	17.5092	33.0897	11.0738	6.38408
Endogenous1	hsa-miR-323-5p	nmiR00299.1	155.876	189.072	139.449	99.8476	159.232	19.6041	46.2499	139.486	117.864	139.486	117.864	197.886	309.461	141.895	104.556	66.2738	72.7304	87.6877	51.6778	35.7508	13.3894	13.2487	16.238	23.2418	18.7062	10.3413	38.0568	155.876	189.072	139.449	99.8476	159.232	19.6041	46.2499	139.486	117.864	139.486	117.864	197.886	309.461	141.895	104.556	66.2738	72.7304	87.6877	51.6778	35.7508
Endogenous1	hsa-miR-324-3p	nmiR00300.1	89.7467	72.7199	128.44	80.3122	135.001	24.1923	34.4914	151.109	95.4141	151.109	95.4141	202.188	221.043	151.149	104.556	84.5562	72.7304	76.1063	46.1409	29.3668	19.4754	13.2487	7.61156	21.305	10.0726	9.7668	16.0239	89.7467	72.7199	128.44	80.3122	135.001	24.1923	34.4914	151.109	95.4141	151.109	95.4141	202.188	221.043	151.149	104.556	84.5562	72.7304	76.1063	46.1409	29.3668
Endogenous1	hsa-miR-324-5p	nmiR00301.1	70.8526	96.9599	128.44	60.7768	96.9239	17.5186	25.0847	81.3666	75.77	81.3666	75.77	103.245	176.835	49.3547	53.7715	47.9913	40.4058	59.5614	46.1409	22.9827	24.3443	12.1447	9.64131	14.5262	16.5478	8.04325	35.0523	70.8526	96.9599	128.44	60.7768	96.9239	17.5186	25.0847	81.3666	75.77	81.3666	75.77	103.245	176.835	49.3547	53.7715	47.9913	40.4058	59.5614	46.1409	22.9827
Endogenous1	hsa-miR-326	nmiR00303.1	56.6821	67.8719	113.761	78.1416	72.6929	17.1014	33.7076	90.6656	78.5763	90.6656	78.5763	111.849	265.252	120.302	56.7588	73.1297	60.6087	41.3621	23.9933	17.8754	12.1721	20.4251	13.1934	16.463	19.4257	9.7668	29.0433	56.6821	67.8719	113.761	78.1416	72.6929	17.1014	33.7076	90.6656	78.5763	90.6656	78.5763	111.849	265.252	120.302	56.7588	73.1297	60.6087	41.3621	23.9933	17.8754
Endogenous1	hsa-miR-328	nmiR00304.1	85.0231	101.808	99.0822	49.9238	79.6161	30.0318	16.4618	62.7685	53.3196	62.7685	53.3196	103.245	183.15	58.6088	50.7842	59.4178	39.0589	36.3987	23.9933	16.5986	14.6066	8.28045	7.10413	7.74728	11.5115	10.3413	9.01345	85.0231	101.808	99.0822	49.9238	79.6161	30.0318	16.4618	62.7685	53.3196	62.7685	53.3196	103.245	183.15	58.6088	50.7842	59.4178	39.0589	36.3987	23.9933	16.5986
Endogenous1	hsa-miR-329	nmiR00305.1	47.2351	82.4159	51.3759	52.0944	62.3082	9.59349	14.894	37.1962	53.3196	37.1962	53.3196	77.4338	126.31	40.1007	50.7842	38.8501	18.856	34.7442	20.302	15.3218	10.9549	5.5203	5.58181	9.6841	9.35311	5.74518	16.0239	47.2351	82.4159	51.3759	52.0944	62.3082	9.59349	14.894	37.1962	53.3196	37.1962	53.3196	77.4338	126.31	40.1007	50.7842	38.8501	18.856	34.7442	20.302	15.3218
Endogenous1	hsa-miR-330-3p	nmiR00306.1	28.341	63.0239	58.7154	32.559	20.7694	11.679	14.1101	18.5981	30.8693	18.5981	30.8693	43.0188	82.1018	40.1007	23.8984	22.853	16.1623	19.8538	22.1476	10.2145	3.65164	6.62436	4.0595	5.81046	5.75576	4.59614	7.01046	28.341	63.0239	58.7154	32.559	20.7694	11.679	14.1101	18.5981	30.8693	18.5981	30.8693	43.0188	82.1018	40.1007	23.8984	22.853	16.1623	19.8538	22.1476	10.2145
Endogenous1	hsa-miR-330-5p	nmiR00307.1	80.2996	121.2	99.0822	56.4356	100.386	12.9304	17.2457	65.0933	78.5763	65.0933	78.5763	86.0375	170.519	30.8467	44.8096	47.9913	25.5903	38.0531	20.302	25.5363	21.9099	11.5926	15.7306	16.463	8.63364	9.19228	13.0194	80.2996	121.2	99.0822	56.4356	100.386	12.9304	17.2457	65.0933	78.5763	65.0933	78.5763	86.0375	170.519	30.8467	44.8096	47.9913	25.5903	38.0531	20.302	25.5363
Endogenous1	hsa-miR-331-3p	nmiR00308.1	56.6821	24.24	36.6971	34.7296	72.6929	30.4489	7.05507	48.82	61.7385	48.82	61.7385	47.3207	195.781	37.0161	41.8223	29.7089	41.7527	23.1628	9.22818	11.4913	1.21721	7.72842	4.0595	6.77887	9.35311	8.04325	7.01046	56.6821	24.24	36.6971	34.7296	72.6929	30.4489	7.05507	48.82	61.7385	48.82	61.7385	47.3207	195.781	37.0161	41.8223	29.7089	41.7527	23.1628	9.22818	11.4913
Endogenous1	hsa-miR-331-5p	nmiR00309.1	28.341	29.088	51.3759	13.0236	31.1541	3.33687	12.5423	32.5466	28.063	32.5466	28.063	55.9244	63.1552	30.8467	17.9238	6.85591	8.08116	19.8538	9.22818	11.4913	8.5205	6.07233	5.58181	4.84205	2.87788	3.44711	10.0149	28.341	29.088	51.3759	13.0236	31.1541	3.33687	12.5423	32.5466	28.063	32.5466	28.063	55.9244	63.1552	30.8467	17.9238	6.85591	8.08116	19.8538	9.22818	11.4913
Endogenous1	hsa-miR-335	nmiR00310.1	51.9586	43.632	55.0457	26.0472	76.1545	12.9304	14.894	37.1962	33.6755	37.1962	33.6755	73.1319	107.364	49.3547	32.8604	45.706	21.5498	21.5083	27.6845	22.9827	15.8238	6.07233	4.56694	11.6209	17.9867	11.4904	19.0284	51.9586	43.632	55.0457	26.0472	76.1545	12.9304	14.894	37.1962	33.6755	37.1962	33.6755	73.1319	107.364	49.3547	32.8604	45.706	21.5498	21.5083	27.6845	22.9827
Endogenous1	hsa-miR-337-3p	nmiR00311.1	94.4702	38.784	40.3668	32.559	117.693	9.17639	21.1652	55.7942	47.707	55.7942	47.707	68.83	107.364	52.4394	23.8984	41.1354	29.6309	39.7076	23.9933	10.2145	13.3894	7.17639	7.10413	11.6209	16.5478	8.04325	17.0254	94.4702	38.784	40.3668	32.559	117.693	9.17639	21.1652	55.7942	47.707	55.7942	47.707	68.83	107.364	52.4394	23.8984	41.1354	29.6309	39.7076	23.9933	10.2145
Endogenous1	hsa-miR-337-5p	nmiR00312.1	61.4056	67.8719	40.3668	26.0472	65.7698	8.75928	14.1101	53.4695	44.9007	53.4695	44.9007	51.6225	157.888	43.1854	38.835	41.1354	35.0184	29.7807	11.0738	10.2145	10.9549	5.5203	9.13388	8.71569	12.231	13.2139	14.0209	61.4056	67.8719	40.3668	26.0472	65.7698	8.75928	14.1101	53.4695	44.9007	53.4695	44.9007	51.6225	157.888	43.1854	38.835	41.1354	35.0184	29.7807	11.0738	10.2145
Endogenous1	hsa-miR-338-5p	nmiR00314.1	51.9586	24.24	36.6971	30.3884	62.3082	9.17639	7.05507	27.8971	33.6755	27.8971	33.6755	51.6225	88.4173	37.0161	35.8477	20.5677	13.4686	18.1993	5.53691	10.2145	13.3894	4.41624	3.04463	9.6841	7.1947	8.04325	8.01195	51.9586	24.24	36.6971	30.3884	62.3082	9.17639	7.05507	27.8971	33.6755	27.8971	33.6755	51.6225	88.4173	37.0161	35.8477	20.5677	13.4686	18.1993	5.53691	10.2145
Endogenous1	hsa-miR-339-3p	nmiR00315.1	47.2351	29.088	51.3759	49.9238	48.462	8.75928	10.9746	25.5724	53.3196	25.5724	53.3196	68.83	88.4173	58.6088	41.8223	34.2795	21.5498	16.5448	22.1476	15.3218	14.6066	6.07233	4.0595	11.6209	13.6699	7.46873	22.0329	47.2351	29.088	51.3759	49.9238	48.462	8.75928	10.9746	25.5724	53.3196	25.5724	53.3196	68.83	88.4173	58.6088	41.8223	34.2795	21.5498	16.5448	22.1476	15.3218
Endogenous1	hsa-miR-339-5p	nmiR00316.1	56.6821	14.544	33.0274	26.0472	48.462	7.92506	9.40676	34.8714	22.4504	34.8714	22.4504	47.3207	88.4173	24.6774	32.8604	20.5677	13.4686	23.1628	16.6107	6.38408	7.30329	3.86421	2.53719	5.81046	8.63364	8.61777	16.0239	56.6821	14.544	33.0274	26.0472	48.462	7.92506	9.40676	34.8714	22.4504	34.8714	22.4504	47.3207	88.4173	24.6774	32.8604	20.5677	13.4686	23.1628	16.6107	6.38408
Endogenous1	hsa-miR-340	nmiR00319.2	89.7467	150.288	150.458	86.824	162.694	32.5345	50.9533	146.46	162.765	146.46	162.765	210.792	341.038	104.879	110.53	84.5562	67.343	95.9601	35.0671	40.8581	37.7337	11.0406	9.13388	19.3682	19.4257	13.7884	28.0418	89.7467	150.288	150.458	86.824	162.694	32.5345	50.9533	146.46	162.765	146.46	162.765	210.792	341.038	104.879	110.53	84.5562	67.343	95.9601	35.0671	40.8581
Endogenous1	hsa-miR-342-3p	nmiR00320.1	132.258	155.136	139.449	112.871	180.002	176.437	66.6312	132.511	140.315	132.511	140.315	210.792	315.776	123.387	161.315	130.262	101.014	81.0697	118.121	29.3668	53.5574	35.882	18.2678	30.9891	30.2177	26.4278	37.0553	132.258	155.136	139.449	112.871	180.002	176.437	66.6312	132.511	140.315	132.511	140.315	210.792	315.776	123.387	161.315	130.262	101.014	81.0697	118.121	29.3668
Endogenous1	hsa-miR-342-5p	nmiR00321.1	108.641	169.68	139.449	110.701	159.232	20.0212	43.1143	127.862	123.477	127.862	123.477	86.0375	214.728	111.048	89.6192	77.7003	63.3024	84.3787	57.2147	20.429	10.9549	9.93654	9.13388	21.305	15.8283	8.61777	24.0359	108.641	169.68	139.449	110.701	159.232	20.0212	43.1143	127.862	123.477	127.862	123.477	86.0375	214.728	111.048	89.6192	77.7003	63.3024	84.3787	57.2147	20.429
Endogenous1	hsa-miR-345	nmiR00322.1	70.8526	106.656	124.77	80.3122	110.77	21.6896	34.4914	118.563	101.027	118.563	101.027	146.264	183.15	114.133	68.708	66.2738	65.9961	74.4518	31.3758	25.5363	9.73772	7.72842	8.62644	18.3998	15.1089	10.3413	23.0344	70.8526	106.656	124.77	80.3122	110.77	21.6896	34.4914	118.563	101.027	118.563	101.027	146.264	183.15	114.133	68.708	66.2738	65.9961	74.4518	31.3758	25.5363
Endogenous1	hsa-miR-346	nmiR00323.1	47.2351	82.4159	66.0548	36.9002	41.5388	10.0106	10.1907	37.1962	70.1574	37.1962	70.1574	77.4338	138.941	67.8628	47.7969	25.1383	24.2435	28.1262	57.2147	24.2595	25.5615	12.1447	10.1488	13.5577	14.3894	9.19228	20.0299	47.2351	82.4159	66.0548	36.9002	41.5388	10.0106	10.1907	37.1962	70.1574	37.1962	70.1574	77.4338	138.941	67.8628	47.7969	25.1383	24.2435	28.1262	57.2147	24.2595
Endogenous1	hsa-miR-361-3p	nmiR00328.1	103.917	53.328	88.0731	52.0944	62.3082	27.5292	11.7584	44.1704	67.3511	44.1704	67.3511	90.3394	113.679	70.9474	62.7334	47.9913	37.7121	39.7076	27.6845	22.9827	6.08607	14.9048	13.7008	10.6525	12.231	9.7668	29.0433	103.917	53.328	88.0731	52.0944	62.3082	27.5292	11.7584	44.1704	67.3511	44.1704	67.3511	90.3394	113.679	70.9474	62.7334	47.9913	37.7121	39.7076	27.6845	22.9827
Endogenous1	hsa-miR-361-5p	nmiR00329.1	4.72351	19.392	33.0274	21.706	24.231	43.7964	5.48728	20.9228	25.2567	20.9228	25.2567	38.7169	82.1018	18.508	14.9365	2.2853	12.1217	11.5814	16.6107	8.93771	17.041	4.41624	3.04463	2.90523	4.31682	4.02162	5.00747	4.72351	19.392	33.0274	21.706	24.231	43.7964	5.48728	20.9228	25.2567	20.9228	25.2567	38.7169	82.1018	18.508	14.9365	2.2853	12.1217	11.5814	16.6107	8.93771
Endogenous1	hsa-miR-362-3p	nmiR00330.1	18.894	14.544	25.688	36.9002	55.3851	8.75928	14.1101	20.9228	47.707	20.9228	47.707	60.2263	94.7328	37.0161	38.835	34.2795	16.1623	33.0897	18.4564	15.3218	25.5615	11.5926	2.53719	5.81046	7.91417	11.4904	15.0224	18.894	14.544	25.688	36.9002	55.3851	8.75928	14.1101	20.9228	47.707	20.9228	47.707	60.2263	94.7328	37.0161	38.835	34.2795	16.1623	33.0897	18.4564	15.3218
Endogenous1	hsa-miR-362-5p	nmiR00331.1	37.7881	72.7199	66.0548	52.0944	72.6929	13.7646	25.8686	39.5209	56.1259	39.5209	56.1259	81.7357	151.573	74.0321	38.835	43.4207	35.0184	49.6345	27.6845	21.7059	18.2582	4.41624	6.59669	11.6209	12.9505	13.7884	16.0239	37.7881	72.7199	66.0548	52.0944	72.6929	13.7646	25.8686	39.5209	56.1259	39.5209	56.1259	81.7357	151.573	74.0321	38.835	43.4207	35.0184	49.6345	27.6845	21.7059
Endogenous1	hsa-miR-363	nmiR00332.1	118.088	58.1759	95.4125	75.971	138.463	62.1492	40.7626	81.3666	115.058	81.3666	115.058	111.849	183.15	86.3708	65.7207	63.9885	70.0367	69.4883	53.5234	30.6436	48.6886	19.3211	20.8049	29.0523	28.7788	18.3846	38.0568	118.088	58.1759	95.4125	75.971	138.463	62.1492	40.7626	81.3666	115.058	81.3666	115.058	111.849	183.15	86.3708	65.7207	63.9885	70.0367	69.4883	53.5234	30.6436
Endogenous1	hsa-miR-365	nmiR00333.1	7.6469	22.531	8.96698	2.02398	35.8739	9.44083	4.86852	92.189	10.0726	18.9591	19.0284	9.39792	23.4948	35.2422	2.02398	13.1558	13.265	13.2053	13.0422	26.6573	9.39792	24.2595	12.1958	12.2088	5.09737	2.1539	10.3529	27.0791	15.4261	57.2147	101.029	7.10413	9.39792	23.4948	35.2422	2.02398	13.1558	19.7338	9.44083	61.3654	153.413	4.86852	31.6454	13.265	33.1624	49.7437	8.96698
Endogenous1	hsa-miR-367	nmiR00334.1	2.29407	27.5379	42.5932	14.9774	114.144	30.6827	27.8201	12.1447	20.8646	15.512	28.0418	33.3199	83.2998	124.95	14.9774	97.3532	75.7999	44.4177	36.2285	68.8646	33.3199	25.5363	60.9791	19.1853	5.09737	7.53865	8.87395	43.008	55.534	23.9933	19.4754	6.08925	33.3199	83.2998	124.95	14.9774	97.3532	146.03	30.6827	199.437	498.594	27.8201	180.831	75.7999	189.5	284.249	42.5932
Endogenous1	hsa-miR-369-3p	nmiR00335.1	141.705	67.8719	121.1	69.4592	124.616	15.0159	29.0042	97.6399	86.9952	97.6399	86.9952	103.245	195.781	92.5402	77.6699	93.6974	32.937	32.937	78.2413	53.8168	29.8799	11.4015	82.3587	272.304	53.8168	29.8799	11.4015	10	14	16	8	9	13	6	5	4	8	11	122	14.045	8.5205	8.83248	7.61156	22.0183	69.4592	124.616	15.0159
Endogenous1	hsa-miR-369-5p	nmiR00336.1	51.9586	77.5679	91.7428	47.7532	76.1545	10.8448	14.894	58.119	30.8693	58.119	30.8693	77.4338	145.257	64.7781	59.7461	41.1354	25.1871	25.1871	57.9565	28.0783	14.9399	4.56059	53.1347	121.024	28.0783	14.9399	4.56059	18	16	19	14	25	11	10	14	16	8	9	13	14.045	13.3894	7.72842	6.08925	117.431	47.7532	76.1545	10.8448
Endogenous1	hsa-miR-370	nmiR00337.1	33.0646	43.632	62.3851	26.0472	55.3851	9.59349	14.894	39.5209	61.7385	39.5209	61.7385	77.4338	145.257	55.5241	23.8984	20.5677	32.937	32.937	49.263	25.7385	8.71496	3.64848	42.5077	131.109	25.7385	8.71496	3.64848	11	9	4	13	8	6	18	16	19	14	25	11	6.38408	6.08607	1.10406	4.0595	132.11	26.0472	55.3851	9.59349
Endogenous1	hsa-miR-371-3p	nmiR00338.1	37.7881	58.1759	69.7245	28.2178	58.8467	8.34217	16.4618	41.8457	30.8693	41.8457	30.8693	64.5282	88.4173	33.9314	59.7461	34.2795	40.6869	40.6869	63.7522	32.758	11.205	5.01665	53.1347	131.109	32.758	11.205	5.01665	4	5	4	5	7	12	11	9	4	13	8	6	10.2145	8.5205	6.62436	2.53719	69.7245	28.2178	58.8467	8.34217
Endogenous1	hsa-miR-371-5p	nmiR00339.1	51.9586	77.5679	77.0639	23.8766	41.5388	6.67374	12.5423	44.1704	28.063	44.1704	28.063	43.0188	101.048	18.508	23.8984	38.8501	36.812	36.812	49.263	16.379	3.73498	0.456059	47.8212	121.024	16.379	3.73498	0.456059	20	13	19	19	16	15	4	5	4	5	7	12	21.7059	20.6926	9.38451	7.10413	106.422	23.8766	41.5388	6.67374
Endogenous1	hsa-miR-372	nmiR00340.1	94.4702	77.5679	84.4033	86.824	131.54	12.9304	25.8686	55.7942	95.4141	55.7942	95.4141	90.3394	132.626	77.1168	53.7715	61.7031	65.8741	27.3636	104.322	42.1175	18.6749	1.36818	58.4481	161.365	42.1175	18.6749	1.36818	8	9	9	9	8	8	20	13	19	19	16	15	5.10726	13.3894	7.72842	5.58181	91.7428	86.824	131.54	12.9304
Endogenous1	hsa-miR-373	nmiR00341.1	42.5116	53.328	55.0457	54.265	79.6161	20.0212	29.0042	32.5466	33.6755	32.5466	33.6755	64.5282	75.7863	33.9314	59.7461	45.706	21.3122	21.3122	63.7522	18.7189	13.6949	10.0333	50.4779	60.512	18.7189	13.6949	10.0333	6	10	10	12	17	7	8	9	9	9	8	10	10	12	17	7	8	9	9	20.0212
Endogenous1	hsa-miR-374a	nmiR00342.1	9.44702	29.088	29.3577	8.6824	38.0773	6.25663	14.1101	34.8714	33.6755	34.8714	33.6755	51.6225	69.4707	30.8467	11.9492	18.2824	21.3122	21.3122	14.4891	16.379	9.95996	1.82424	39.851	60.512	16.379	9.95996	1.82424	11	15	17	18	15	16	6	10	10	12	17	7	11.4913	18.2582	6.62436	6.08925	29.3577	8.6824	38.0773	6.25663
Endogenous1	hsa-miR-374b	nmiR00343.1	47.2351	77.5679	44.0365	41.2414	45.0004	12.0961	13.3262	30.2219	30.8693	30.2219	30.8693	38.7169	145.257	40.1007	23.8984	25.1383	29.0621	29.0621	34.7739	28.0783	11.205	2.73636	29.2241	70.5973	28.0783	11.205	2.73636	6	10	4	16	8	4	11	15	17	18	15	16	14.045	3.65164	3.86421	2.02975	44.0365	41.2414	45.0004	12.0961
Endogenous1	hsa-miR-375	nmiR00344.2	56.6821	87.2639	117.431	52.0944	117.693	11.679	19.5974	55.7942	70.1574	55.7942	70.1574	111.849	227.359	46.2701	47.7969	50.2766	27.1246	27.1246	84.0369	39.7776	7.46997	9.57725	95.6424	181.536	39.7776	7.46997	9.57725	10	11	9	7	10	14	6	10	4	16	8	4	20.429	17.041	9.38451	6.59669	117.431	52.0944	117.693	11.679
Endogenous1	hsa-miR-376a	nmiR00345.1	61.4056	38.784	55.0457	26.0472	55.3851	12.5133	17.2457	27.8971	28.063	27.8971	28.063	68.83	107.364	64.7781	32.8604	38.8501	32.937	32.937	46.3652	28.0783	23.6549	7.29695	47.8212	121.024	28.0783	23.6549	7.29695	23	11	15	13	24	21	10	11	9	7	10	14	19.1522	4.86886	0.55203	1.52231	55.0457	26.0472	55.3851	12.5133
Endogenous1	hsa-miR-376b	nmiR00346.1	51.9586	140.592	150.458	93.3358	103.847	15.0159	36.0592	99.9647	101.027	99.9647	101.027	111.849	164.204	77.1168	53.7715	73.1297	58.1242	58.1242	84.0369	44.4573	22.4099	6.38483	108.926	231.963	44.4573	22.4099	6.38483	3	10	8	18	8	8	23	11	15	13	24	21	7.66089	7.30329	4.41624	3.55206	150.458	93.3358	103.847	15.0159
Endogenous1	hsa-miR-376c	nmiR00347.2	75.5761	48.48	73.3942	43.412	103.847	11.679	22.733	72.0676	70.1574	72.0676	70.1574	94.6413	119.995	46.2701	29.8731	41.1354	40.6869	40.6869	52.1609	32.758	29.8799	6.84089	66.4183	110.939	32.758	29.8799	6.84089	20	18	25	27	14	28	3	10	8	18	8	8	8.93771	4.86886	6.07233	4.56694	73.3942	43.412	103.847	11.679
Endogenous1	hsa-miR-377	nmiR00348.1	103.917	82.4159	102.752	65.118	103.847	17.5186	36.8431	106.939	112.252	106.939	112.252	107.547	164.204	80.2015	53.7715	45.706	34.8745	34.8745	75.3435	32.758	23.6549	13.2257	69.0751	221.877	32.758	23.6549	13.2257	20	18	25	27	14	28	20	18	25	27	14	28	10.2145	6.08607	5.5203	3.04463	102.752	65.118	103.847	17.5186
Endogenous1	hsa-miR-378	nmiR00349.1	28.341	53.328	66.0548	41.2414	45.0004	11.679	19.5974	55.7942	50.5133	55.7942	50.5133	38.7169	50.5242	52.4394	41.8223	43.4207	25.1871	25.1871	40.5696	23.3986	11.205	3.19242	74.3885	121.024	23.3986	11.205	3.19242	102.289	134.702	102.289	134.702	159.169	334.723	123.387	86.6319	86.8415	59.2618	51.289	46.1409	19.1522	25.5615	21.5292	12.1785	66.0548	41.2414	45.0004	11.679
Endogenous1	hsa-miR-379	nmiR00350.1	344.816	339.36	308.256	221.401	297.695	45.4648	65.8473	206.904	218.891	206.904	218.891	301.131	505.242	151.149	176.251	141.689	160.81	160.81	283.987	49.137	32.3699	21.4348	284.27	615.205	49.137	32.3699	21.4348	67.418	106.639	67.418	106.639	81.7357	170.519	89.4555	86.6319	47.9913	45.7932	59.5614	40.604	38.3045	42.6025	27.6015	28.4165	308.256	221.401	297.695	45.4648
Endogenous1	hsa-miR-380	nmiR00351.1	56.6821	63.0239	88.0731	62.9474	58.8467	8.75928	13.3262	53.4695	53.3196	53.4695	53.3196	60.2263	113.679	58.6088	38.835	41.1354	19.3747	19.3747	57.9565	11.6993	6.22497	5.01665	47.8212	161.365	11.6993	6.22497	5.01665	32.5466	44.9007	32.5466	44.9007	51.6225	69.4707	43.1854	35.8477	15.9971	20.2029	29.7807	16.6107	10.2145	9.73772	5.5203	4.56694	88.0731	62.9474	58.8467	8.75928
Endogenous1	hsa-miR-381	nmiR00352.1	18.894	63.0239	66.0548	36.9002	83.0777	10.0106	28.2203	51.1447	50.5133	51.1447	50.5133	43.0188	145.257	49.3547	32.8604	18.2824	32.937	32.937	46.3652	39.7776	9.95996	10.0333	66.4183	60.512	39.7776	9.95996	10.0333	30.2219	44.9007	30.2219	44.9007	51.6225	126.31	43.1854	35.8477	25.1383	18.856	19.8538	20.302	2.55363	13.3894	5.5203	3.04463	66.0548	36.9002	83.0777	10.0106
Endogenous1	hsa-miR-382	nmiR00353.1	28.341	14.544	22.0183	21.706	31.1541	5.0053	5.48728	20.9228	36.4818	20.9228	36.4818	34.415	75.7863	21.5927	11.9492	18.2824	19.3747	19.3747	28.9783	14.0392	4.97998	3.19242	21.2539	70.5973	14.0392	4.97998	3.19242	65.0933	75.77	65.0933	75.77	90.3394	75.7863	24.6774	53.7715	43.4207	26.9372	31.4352	27.6845	14.045	8.5205	8.83248	7.61156	22.0183	21.706	31.1541	5.0053
Endogenous1	hsa-miR-383	nmiR00354.1	212.558	111.504	117.431	130.236	186.925	31.7002	41.5465	176.682	199.247	176.682	199.247	167.773	328.407	135.726	74.6826	61.7031	77.4989	77.4989	104.322	77.2154	47.3098	17.7863	154.091	282.389	77.2154	47.3098	17.7863	72.0676	81.3826	72.0676	81.3826	107.547	132.626	95.6248	41.8223	52.5619	33.6715	44.6711	16.6107	14.045	13.3894	7.72842	6.08925	117.431	130.236	186.925	31.7002
Endogenous1	hsa-miR-384	nmiR00355.1	108.641	101.808	132.11	102.018	162.694	22.1067	34.4914	113.913	131.896	113.913	131.896	150.566	296.83	95.6248	125.467	102.839	69.749	69.749	124.607	28.0783	32.3699	10.0333	175.344	252.133	28.0783	32.3699	10.0333	51.1447	50.5133	51.1447	50.5133	64.5282	138.941	61.6934	38.835	25.1383	21.5498	33.0897	11.0738	6.38408	6.08607	1.10406	4.0595	132.11	102.018	162.694	22.1067
Endogenous1	hsa-miR-409-3p	nmiR00356.1	61.4056	63.0239	69.7245	32.559	55.3851	10.0106	20.3813	46.4952	53.3196	46.4952	53.3196	73.1319	157.888	70.9474	59.7461	41.1354	36.812	36.812	86.9348	37.4378	13.6949	8.20907	85.0155	151.28	37.4378	13.6949	8.20907	25.5724	42.0944	25.5724	42.0944	86.0375	88.4173	49.3547	20.9111	34.2795	24.2435	16.5448	18.4564	10.2145	8.5205	6.62436	2.53719	69.7245	32.559	55.3851	10.0106
Endogenous1	hsa-miR-409-5p	nmiR00357.1	61.4056	106.656	106.422	82.4828	83.0777	15.0159	31.3559	67.418	84.1889	67.418	84.1889	103.245	227.359	111.048	68.708	68.5591	52.3117	52.3117	75.3435	44.4573	19.9199	10.9454	103.613	201.707	44.4573	19.9199	10.9454	155.759	145.927	155.759	145.927	240.905	296.83	135.726	107.543	61.7031	83.5053	86.0332	31.3758	21.7059	20.6926	9.38451	7.10413	106.422	82.4828	83.0777	15.0159
Endogenous1	hsa-miR-410	nmiR00358.1	51.9586	72.7199	91.7428	47.7532	93.4624	14.1817	19.5974	41.8457	75.77	41.8457	75.77	73.1319	138.941	64.7781	38.835	43.4207	25.1871	25.1871	66.65	25.7385	19.9199	6.38483	50.4779	141.195	25.7385	19.9199	6.38483	74.3923	134.702	74.3923	134.702	90.3394	138.941	89.4555	62.7334	50.2766	36.3652	56.2525	22.1476	5.10726	13.3894	7.72842	5.58181	91.7428	47.7532	93.4624	14.1817
Endogenous1	hsa-miR-412	nmiR00360.1	51.9586	58.1759	73.3942	41.2414	62.3082	11.2619	13.3262	34.8714	50.5133	34.8714	50.5133	77.4338	94.7328	40.1007	50.7842	18.2824	30.9996	30.9996	40.5696	18.7189	9.95996	5.01665	26.5673	141.195	18.7189	9.95996	5.01665	9.29904	28.063	9.29904	28.063	34.415	56.8397	24.6774	14.9365	27.4236	10.7749	6.61794	14.7651	7.66089	8.5205	3.86421	2.02975	73.3942	41.2414	62.3082	11.2619
Endogenous1	hsa-miR-421	nmiR00361.1	61.4056	72.7199	55.0457	62.9474	58.8467	10.4277	7.83897	60.4438	47.707	60.4438	47.707	55.9244	126.31	46.2701	47.7969	41.1354	42.6244	42.6244	49.263	18.7189	17.4299	6.84089	58.4481	110.939	18.7189	17.4299	6.84089	2.32476	2.8063	2.32476	2.8063	4.30188	6.31552	3.08467	2.98731	2.2853	1.34686	1.65448	1.84564	1.27682	1.21721	0.55203	0.507438	55.0457	62.9474	58.8467	10.4277
Endogenous1	hsa-miR-422a	nmiR00362.1	18.894	58.1759	36.6971	28.2178	55.3851	3.75398	4.70338	27.8971	30.8693	27.8971	30.8693	38.7169	113.679	40.1007	26.8858	13.7118	38.7494	38.7494	26.0804	51.4769	31.1249	27.3636	31.8808	80.6826	51.4769	31.1249	5	32.3699	10.0333	51.1447	50.5133	51.1447	50.5133	64.5282	138.941	61.6934	38.835	25.1383	21.5498	33.0897	11.0738	6.38408	6.08607	1.10406	4.0595	132.11	102.018
Endogenous1	hsa-miR-423-3p	nmiR00363.1	54.293	67.5931	15.6922	9.31029	52.1802	4.72041	9.73704	0.55203	0.71947	0.574518	1.00149	7.68921	19.223	28.8345	9.31029	60.5169	45.4799	19.2077	30.4319	31.1002	7.68921	1.27682	14.635	131.681	72.29	41.5703	58.6667	12.7431	21.5965	1.84564	1.21721	0.507438	7.68921	19.223	28.8345	9.31029	60.5169	90.7753	4.72041	30.6827	76.7067	9.73704	63.2908	45.4799	113.7	170.55	15.6922
Endogenous1	hsa-miR-423-5p	nmiR00364.1	368.434	256.944	363.301	210.548	280.387	236.918	164.618	120.888	392.881	120.888	392.881	507.622	606.29	148.064	170.276	68.5591	60.6087	47.98	247.315	33.1972	119.287	68.4517	11.1636	40.6732	28.7788	48.2595	37.0553	11.5115	10.3413	21.0314	6	7	5	7	11	9	5	8	13	1	13	6	7	5	7	11	9
Endogenous1	hsa-miR-424	nmiR00365.1	70.8526	164.832	135.779	80.3122	145.386	23.7752	29.0042	141.81	134.702	141.81	134.702	180.679	246.305	111.048	86.6319	84.5562	55.2213	84.3787	23.9933	15.3218	9.73772	14.3528	4.56694	14.5262	15.8283	7.46873	30.0448	6.47523	2.87259	11.0164	20	19	22	23	31	17	22	20	19	18	19	20	19	22	23	31	17
Endogenous1	hsa-miR-425	nmiR00366.1	108.641	106.656	102.752	52.0944	107.309	37.9569	22.733	44.1704	103.833	44.1704	103.833	94.6413	189.466	46.2701	80.6573	68.5591	35.0184	61.2159	44.2953	39.5813	19.4754	12.6967	12.1785	28.0839	23.7425	17.8101	25.0374	31	20	19	21	19	31	30	18	20	13	20	31	20	19	21	19	31	30	18	20
Endogenous1	hsa-miR-429	nmiR00367.2	56.6821	53.328	44.0365	28.2178	38.0773	5.83952	10.9746	32.5466	36.4818	32.5466	36.4818	25.8113	82.1018	33.9314	20.9111	20.5677	10.7749	13.2359	14.7651	10.2145	6.08607	7.17639	3.04463	10.6525	7.1947	5.17066	8.01195	17	26	13	17	23	19	21	20	21	8	26	17	26	13	17	23	19	21	20	21
Endogenous1	hsa-miR-431	nmiR00368.2	61.4056	96.9599	36.6971	34.7296	34.6157	13.3475	14.1101	46.4952	42.0944	46.4952	42.0944	51.6225	138.941	46.2701	23.8984	25.1383	24.2435	24.8173	27.6845	3.83045	9.73772	4.41624	3.55206	6.77887	6.47523	4.59614	11.0164	12	25	11	11	16	22	17	21	8	12	14	12	25	11	11	16	22	17	21	8
Endogenous1	hsa-miR-432	nmiR00369.1	42.5116	53.328	58.7154	36.9002	34.6157	8.75928	4.70338	32.5466	33.6755	32.5466	33.6755	64.5282	94.7328	46.2701	32.8604	18.2824	13.4686	23.1628	23.9933	7.66089	10.9549	6.07233	8.119	6.77887	12.9505	6.89421	14.0209	15	15	14	8	13	22	13	18	13	16	17	15	15	14	8	13	22	13	18	13
Endogenous1	hsa-miR-433	nmiR00370.1	28.341	33.936	62.3851	43.412	45.0004	5.42241	6.27117	20.9228	36.4818	20.9228	36.4818	43.0188	82.1018	52.4394	20.9111	20.5677	13.4686	14.8904	12.9195	12.7682	7.30329	6.07233	4.56694	3.87364	6.47523	8.04325	11.0164	12	21	22	22	12	12	9	19	17	13	12	12	21	22	22	12	12	9	19	17
Endogenous1	hsa-miR-448	nmiR00371.2	113.364	145.44	124.77	75.971	96.9239	16.6843	29.0042	79.0418	106.639	79.0418	106.639	154.868	271.567	132.641	92.6065	77.7003	59.2618	74.4518	62.7516	57.4567	30.4304	14.9048	19.2826	34.8628	30.9372	20.6826	41.0613	23	23	10	11	21	14	18	19	17	13	23	23	23	10	11	21	14	18	19	17
Endogenous1	hsa-miR-449a	nmiR00372.1	47.2351	53.328	29.3577	52.0944	24.231	7.50795	15.6779	48.82	53.3196	48.82	53.3196	51.6225	101.048	46.2701	14.9365	27.4236	20.2029	34.7442	31.3758	11.4913	17.041	6.07233	6.59669	12.5893	11.5115	9.7668	23.0344	8	2	9	2	9	10	7	7	9	11	3	8	2	9	2	9	10	7	7	9
Endogenous1	hsa-miR-449b	nmiR00373.1	42.5116	63.0239	51.3759	41.2414	34.6157	7.92506	10.1907	30.2219	25.2567	30.2219	25.2567	43.0188	88.4173	18.508	35.8477	38.8501	14.8155	21.5083	20.302	10.2145	10.9549	6.62436	6.08925	9.6841	12.231	8.61777	11.0164	13	17	18	10	15	10	16	16	11	8	16	13	17	18	10	15	10	16	16	11
Endogenous1	hsa-miR-449c	nmiR00708.1	18.894	29.088	18.3486	15.1942	38.0773	3.33687	4.70338	23.2476	14.0315	23.2476	14.0315	34.415	69.4707	24.6774	11.9492	11.4265	16.1623	8.27242	5.53691	5.10726	3.65164	1.10406	3.55206	3.87364	5.75576	3.44711	7.01046	14	13	15	14	10	18	13	16	9	13	8	14	13	15	14	10	18	13	16	9
Endogenous1	hsa-miR-450a	nmiR00374.1	66.1291	77.5679	73.3942	45.5826	69.2314	10.8448	17.2457	65.0933	70.1574	65.0933	70.1574	43.0188	151.573	70.9474	41.8223	31.9942	21.5498	26.4718	35.0671	17.8754	14.6066	8.83248	7.61156	21.305	24.462	17.8101	28.0418	35	33	36	44	41	31	35	35	39	36	47	35	33	36	44	41	31	35	35	39
Endogenous1	hsa-miR-450b-3p	nmiR00375.1	85.0231	87.2639	77.0639	54.265	58.8467	7.50795	18.0296	53.4695	50.5133	53.4695	50.5133	64.5282	126.31	61.6934	29.8731	50.2766	41.7527	41.3621	20.302	6.38408	9.73772	2.20812	7.10413	11.6209	9.35311	5.17066	12.0179	5	5	7	7	6	9	3	8	8	9	6	5	5	7	7	6	9	3	8	8
Endogenous1	hsa-miR-450b-5p	nmiR00376.1	179.493	198.768	172.476	108.53	193.848	22.941	39.1948	118.563	134.702	118.563	134.702	172.075	372.616	185.08	113.518	107.409	76.771	51.289	60.906	38.3045	35.2992	33.1218	33.9983	30.9891	34.5345	26.4278	38.0568	22	13	9	18	10	13	10	13	10	14	11	22	13	9	18	10	13	10	13	10
Endogenous1	hsa-miR-451	nmiR00377.1	70.8526	135.744	146.788	84.6534	131.54	16.2672	28.2203	99.9647	84.1889	99.9647	84.1889	77.4338	164.204	80.2015	71.6953	52.5619	60.6087	79.4153	38.7584	21.7059	14.6066	11.5926	13.7008	21.305	22.3036	9.7668	24.0359	14	24	12	13	15	15	16	13	23	14	22	14	24	12	13	15	15	16	13	23
Endogenous1	hsa-miR-452	nmiR00378.1	75.5761	96.9599	69.7245	75.971	83.0777	13.7646	20.3813	51.1447	75.77	51.1447	75.77	129.056	138.941	80.2015	44.8096	52.5619	29.6309	36.3987	33.2214	15.3218	23.1271	12.1447	6.59669	11.6209	15.8283	10.9158	24.0359	17	9	3	9	11	4	11	14	10	4	8	17	9	3	9	11	4	11	14	10
Endogenous1	hsa-miR-453	nmiR00379.1	638.807	684.004	621.906	336.53	515.116	0.417108	44.0785	270.835	496.462	270.835	496.462	578.56	1015.6	277.466	282.271	230.518	155.374	154.678	115.463	21.6165	1.21721	0.55203	0.507438	0.96841	0.71947	0.574518	1.00149	23	17	18	17	18	23	9	23	21	15	23	23	17	18	17	18	23	9	23	21
Endogenous1	hsa-miR-454	nmiR00380.1	80.2996	92.1119	58.7154	45.5826	100.386	16.2672	20.3813	74.3923	72.9637	74.3923	72.9637	98.9432	132.626	58.6088	47.7969	45.706	33.6715	33.0897	16.6107	17.8754	13.3894	4.96827	7.10413	10.6525	17.2673	6.89421	13.0194	20	17	9	8	12	14	22	17	17	13	7	20	17	9	8	12	14	22	17	17
Endogenous1	hsa-miR-455-3p	nmiR00381.1	302.305	479.952	385.32	264.813	353.08	40.8766	66.6312	213.878	359.206	213.878	359.206	404.376	726.285	299.213	271.845	207.962	140.073	177.03	142.114	104.699	77.9017	45.2665	44.1471	66.8203	63.3133	49.4085	72.1076	9	8	14	15	9	15	5	11	10	7	6	9	8	14	15	9	15	5	11	10
Endogenous1	hsa-miR-455-5p	nmiR00382.1	42.5116	67.8719	62.3851	32.559	138.463	10.8448	20.3813	44.1704	72.9637	44.1704	72.9637	90.3394	113.679	55.5241	38.835	29.7089	28.2841	29.7807	35.0671	19.1522	24.3443	7.17639	9.64131	15.4946	6.47523	7.46873	14.0209	11	12	9	15	16	17	21	13	15	8	13	11	12	9	15	16	17	21	13	15
Endogenous1	hsa-miR-483-3p	nmiR00383.1	18.894	29.088	40.3668	10.853	31.1541	6.25663	6.27117	30.2219	33.6755	30.2219	33.6755	30.1131	82.1018	18.508	26.8858	20.5677	9.42802	23.1628	7.38254	17.8754	7.30329	6.07233	7.10413	13.5577	8.63364	9.19228	10.0149	11	9	7	9	15	14	6	9	7	11	11	11	9	7	9	15	14	6	9	7
Endogenous1	hsa-miR-483-5p	nmiR00384.1	42.5116	29.088	36.6971	23.8766	24.231	4.58819	8.62286	34.8714	30.8693	34.8714	30.8693	47.3207	63.1552	30.8467	11.9492	9.14121	8.08116	13.2359	18.4564	15.3218	9.73772	5.5203	7.61156	14.5262	12.7682	7.30329	6.07233	4.56694	3.87364	6.47523	8.04325	11.0164	12	21	22	22	12	12	9	19	17	13	12	12	21	22	22
Endogenous1	hsa-miR-484	nmiR00385.1	61.4056	53.328	62.3851	26.0472	31.1541	27.5292	12.5423	34.8714	30.8693	34.8714	30.8693	68.83	126.31	43.1854	41.8223	34.2795	13.4686	23.1628	33.2214	3.83045	9.73772	9.38451	1.01488	5.81046	57.4567	30.4304	14.9048	19.2826	34.8628	30.9372	20.6826	41.0613	23	23	10	11	21	14	18	19	17	13	23	23	23	10	11
Endogenous1	hsa-miR-485-3p	nmiR00386.1	4.72351	4.848	3.66971	2.1706	205.631	0.417108	0.783897	2.32476	2.8063	2.32476	2.8063	4.30188	6.31552	3.08467	2.98731	2.2853	1.34686	1.65448	1.84564	1.27682	1.21721	0.55203	0.507438	0.96841	0.71947	0.574518	1.00149	16	12	17	18	17	19	25	27	21	13	15	16	12	17	18	17	19	25	27	21
Endogenous1	hsa-miR-485-5p	nmiR00387.1	66.1291	121.2	77.0639	78.1416	121.155	13.7646	22.733	92.9904	72.9637	92.9904	72.9637	129.056	233.674	77.1168	56.7588	50.2766	48.487	69.4883	40.604	26.8131	15.8238	7.72842	8.119	17.4314	15.1089	8.04325	28.0418	9	8	8	7	8	7	13	9	7	3	13	9	8	8	7	8	7	13	9	7
Endogenous1	hsa-miR-486-3p	nmiR00388.1	85.0231	87.2639	91.7428	52.0944	58.8467	9.17639	25.0847	53.4695	61.7385	53.4695	61.7385	98.9432	113.679	61.6934	68.708	41.1354	40.4058	61.2159	22.1476	25.5363	10.9549	4.96827	4.56694	12.5893	8.63364	10.3413	12.0179	16	19	23	15	9	14	20	22	19	15	19	16	19	23	15	9	14	20	22	19
Endogenous1	hsa-miR-487a	nmiR00390.1	51.9586	53.328	29.3577	41.2414	69.2314	7.50795	12.5423	41.8457	53.3196	41.8457	53.3196	43.0188	82.1018	43.1854	23.8984	22.853	14.8155	23.1628	3.69127	8.93771	10.9549	8.28045	4.56694	16.463	10.792	7.46873	16.0239	19	15	24	18	15	21	13	22	18	14	17	19	15	24	18	15	21	13	22	18
Endogenous1	hsa-miR-487b	nmiR00391.1	56.6821	87.2639	106.422	62.9474	86.5392	20.8554	21.9491	65.0933	50.5133	65.0933	50.5133	141.962	195.781	77.1168	77.6699	57.1325	39.0589	41.3621	12.9195	6.38408	7.30329	6.62436	4.0595	4.84205	6.47523	3.44711	5.00747	7	10	3	10	14	20	11	13	7	6	7	7	10	3	10	14	20	11	13	7
Endogenous1	hsa-miR-488	nmiR00392.1	42.5116	96.9599	51.3759	45.5826	48.462	9.17639	31.3559	60.4438	50.5133	60.4438	50.5133	73.1319	107.364	77.1168	41.8223	54.8472	28.2841	44.6711	11.0738	14.045	12.1721	2.76015	2.53719	9.6841	12.9505	6.3197	14.0209	3	5	5	4	10	11	4	8	8	6	7	3	5	5	4	10	11	4	8	8
Endogenous1	hsa-miR-489	nmiR00393.1	23.6175	43.632	55.0457	30.3884	55.3851	7.92506	10.1907	32.5466	72.9637	32.5466	72.9637	60.2263	69.4707	43.1854	41.8223	31.9942	29.6309	38.0531	5.53691	8.93771	6.08607	3.31218	3.04463	4.84205	10.0726	6.89421	6.00897	5	15	7	9	5	13	10	11	11	6	7	5	15	7	9	5	13	10	11	11
Endogenous1	hsa-miR-490-3p	nmiR00394.1	42.5116	33.936	44.0365	34.7296	45.0004	12.5133	10.9746	32.5466	42.0944	32.5466	42.0944	34.415	113.679	21.5927	23.8984	25.1383	18.856	38.0531	7.38254	11.4913	10.9549	3.86421	4.0595	7.74728	6.47523	5.17066	9.01345	17	53	25	24	14	36	47	27	40	18	33	17	53	25	24	14	36	47	27	40
Endogenous1	hsa-miR-490-5p	nmiR00395.1	66.1291	38.784	66.0548	45.5826	79.6161	14.5988	16.4618	41.8457	64.5448	41.8457	64.5448	90.3394	113.679	64.7781	62.7334	45.706	13.4686	21.5083	29.5302	8.93771	13.3894	8.83248	4.56694	7.74728	10.0726	5.74518	10.0149	16	13	10	18	17	19	15	19	14	15	9	16	13	10	18	17	19	15	19	14
Endogenous1	hsa-miR-491-3p	nmiR00396.1	51.9586	53.328	33.0274	43.412	45.0004	8.34217	14.894	39.5209	30.8693	39.5209	30.8693	21.5094	113.679	43.1854	29.8731	34.2795	22.8966	36.3987	11.0738	6.38408	14.6066	6.62436	3.55206	7.74728	6.47523	9.7668	11.0164	17	8	15	6	12	6	13	11	10	9	9	17	8	15	6	12	6	13	11	10
Endogenous1	hsa-miR-491-5p	nmiR00397.2	103.917	130.896	121.1	99.8476	131.54	14.5988	25.8686	81.3666	103.833	81.3666	103.833	150.566	265.252	77.1168	68.708	89.1268	44.4464	61.2159	38.7584	15.3218	30.4304	19.3211	13.1934	17.4314	19.4257	17.8101	20.0299	20	18	27	16	21	20	17	28	18	11	22	20	18	27	16	21	20	17	28	18
Endogenous1	hsa-miR-492	nmiR00398.1	51.9586	92.1119	66.0548	52.0944	76.1545	7.50795	18.0296	46.4952	86.9952	46.4952	86.9952	81.7357	119.995	64.7781	38.835	34.2795	39.0589	39.7076	12.9195	5.10726	7.30329	2.76015	6.08925	6.77887	5.75576	3.44711	10.0149	19	15	16	24	21	16	19	19	18	10	21	19	15	16	24	21	16	19	19	18
Endogenous1	hsa-miR-493	nmiR00399.1	18.894	38.784	33.0274	21.706	41.5388	10.4277	14.1101	13.9486	22.4504	13.9486	22.4504	25.8113	37.8931	9.25402	11.9492	29.7089	22.8966	16.5448	51.6778	68.948	80.3362	17	6	9	6	8	16	16	12	7	12	12	39	19	29	27	24	22	25	33	16	20	20	39	19	29	27
Endogenous1	hsa-miR-494	nmiR00400.1	4.72351	4.848	3.66971	2.1706	3.46157	0.417108	0.783897	2.32476	2.8063	2.32476	2.8063	4.30188	6.31552	3.08467	2.98731	2.2853	1.34686	1.65448	1.84564	1.27682	1.21721	20	12	18	12	21	23	20	13	29	19	11	23	26	18	11	11	7	12	19	10	10	10	23	26	18	11
Endogenous1	hsa-miR-495	nmiR00401.1	179.493	218.16	253.21	167.136	276.926	32.5345	49.3855	218.527	232.923	218.527	232.923	292.528	517.873	231.35	200.149	141.689	117.177	145.595	64.5973	42.1349	37.7337	28	16	33	16	12	17	33	32	43	24	22	20	17	6	9	6	8	16	16	12	7	12	12	11	13	12
Endogenous1	hsa-miR-496	nmiR00402.2	80.2996	96.9599	102.752	47.7532	90.0008	15.8501	25.0847	55.7942	89.8015	55.7942	89.8015	98.9432	176.835	70.9474	59.7461	61.7031	36.3652	52.9435	31.3758	22.9827	24.3443	45	31	28	31	22	20	28	37	26	30	23	16	20	12	18	12	21	23	20	13	29	19	11	17	15	6
Endogenous1	hsa-miR-497	nmiR00403.2	23.6175	33.936	47.7062	21.706	27.6926	5.42241	6.27117	27.8971	25.2567	27.8971	25.2567	17.2075	75.7863	15.4234	41.8223	22.853	16.1623	9.92691	16.6107	12.7682	8.5205	16	14	14	10	14	14	24	17	22	21	11	17	28	16	33	16	12	17	33	32	43	24	22	22	24	151
Endogenous1	hsa-miR-498	nmiR00404.1	37.7881	72.7199	73.3942	41.2414	83.0777	12.9304	21.9491	48.82	47.707	48.82	47.707	77.4338	170.519	58.6088	38.835	38.8501	41.7527	51.289	12.9195	6.38408	7.30329	11	16	17	7	8	6	9	9	14	15	12	119	45	31	28	31	22	20	28	37	26	30	23	125	117	35
Endogenous1	hsa-miR-499-3p	nmiR00405.1	33.0646	53.328	33.0274	34.7296	65.7698	7.09084	6.27117	30.2219	28.063	30.2219	28.063	77.4338	75.7863	46.2701	14.9365	31.9942	17.5092	28.1262	29.5302	19.1522	12.1721	9	4	11	5	12	5	18	10	9	14	6	39	16	14	14	10	14	14	24	17	22	21	11	31	29	17
Endogenous1	hsa-miR-499-5p	nmiR00406.1	85.0231	33.936	84.4033	71.6298	76.1545	14.1817	17.2457	79.0418	58.9322	79.0418	58.9322	90.3394	176.835	67.8628	26.8858	34.2795	25.5903	29.7807	31.3758	16.5986	19.4754	2	5	4	5	5	17	17	22	10	7	14	12	16	16	17	7	8	6	9	9	14	15	12	15	28	19
Endogenous1	hsa-miR-500+hsa-miR-501-5p	nmiR00407.1	89.7467	101.808	95.4125	88.9946	117.693	19.6041	26.6525	83.6913	84.1889	83.6913	84.1889	172.075	214.728	55.5241	92.6065	63.9885	51.1807	46.3256	59.0604	35.7508	30.4304	13	12	7	15	5	13	8	5	5	19	13	11	12	4	11	5	12	5	18	10	9	14	17	17	22	13
Endogenous1	hsa-miR-501-3p	nmiR00408.1	51.9586	77.5679	95.4125	41.2414	90.0008	10.0106	17.2457	30.2219	58.9322	30.2219	58.9322	94.6413	164.204	49.3547	47.7969	31.9942	30.9778	44.6711	33.2214	17.8754	7.30329	12	19	16	11	25	11	6	14	9	9	6	14	16	5	4	5	5	7	6	4	6	10	13	8	5	5
Endogenous1	hsa-miR-503	nmiR00412.1	70.8526	77.5679	124.77	80.3122	131.54	18.3528	28.2203	74.3923	109.446	74.3923	109.446	129.056	214.728	77.1168	47.7969	31.9942	24.2435	54.598	16.6107	20.429	13.3894	19	11	7	16	8	436	410	263	228	467	507	275	512	12	7	15	5	9	13	8	9	14	11	6	14	28
Endogenous1	hsa-miR-504	nmiR00413.1	28.341	58.1759	73.3942	65.118	100.386	10.8448	18.0296	48.82	53.3196	48.82	53.3196	77.4338	145.257	70.9474	38.835	27.4236	28.2841	44.6711	11.0738	8.93771	4.86886	35	24	26	17	31	22	16	21	16	16	18	29	21	19.4257	17.8101	20.0299	20	18	27	16	21	20	17	410	263	29.0621
Endogenous1	hsa-miR-505	nmiR00414.1	23.6175	63.0239	36.6971	23.8766	62.3082	10.0106	10.9746	37.1962	50.5133	37.1962	50.5133	60.2263	69.4707	27.762	11.9492	20.5677	16.1623	23.1628	11.0738	12.7682	3.65164	16	30	14	22	19	5	7	9	11	8	10	7	5	5.75576	3.44711	10.0149	19	15	16	24	21	16	19	16	21	75.5614
Endogenous1	hsa-miR-506	nmiR00415.2	103.917	193.92	128.44	97.677	141.924	22.5239	36.0592	141.81	75.77	141.81	75.77	223.698	328.407	154.234	101.568	111.98	80.8116	94.3056	38.7584	30.6436	42.6025	133	87	257	112	59	7	8	9	7	4	6	9	3	6	8	16	16	12	7	12	12	39	19	7	9	27.1246
Endogenous1	hsa-miR-507	nmiR00416.1	9.44702	58.1759	55.0457	19.5354	20.7694	8.75928	10.9746	34.8714	44.9007	34.8714	44.9007	77.4338	63.1552	30.8467	35.8477	15.9971	17.5092	28.1262	23.9933	14.045	6.08607	24	29	15	14	20	14	13	9	7	25	23	13	17	12	21	23	20	13	29	19	11	23	26	8	9	38.7494
Endogenous1	hsa-miR-508-3p	nmiR00417.1	51.9586	48.48	66.0548	45.5826	72.6929	6.25663	18.0296	58.119	44.9007	58.119	44.9007	68.83	75.7863	46.2701	38.835	20.5677	17.5092	21.5083	14.7651	16.5986	8.5205	17	15	18	12	13	11	11	10	10	10	9	14	8	16	12	17	33	32	43	24	22	20	17	13	9	29.0621
Endogenous1	hsa-miR-508-5p	nmiR00418.1	66.1291	96.9599	69.7245	47.7532	90.0008	10.0106	10.1907	48.82	61.7385	48.82	61.7385	73.1319	107.364	37.0161	50.7842	41.1354	36.3652	38.0531	25.8389	14.045	12.1721	13	16	10	7	8	7	8	11	4	7	9	12	16	31	22	20	28	37	26	30	23	16	20	11	10	23.2497
Endogenous1	hsa-miR-509-3-5p	nmiR00419.1	42.5116	19.392	44.0365	34.7296	48.462	10.8448	9.40676	25.5724	28.063	25.5724	28.063	43.0188	75.7863	27.762	35.8477	22.853	10.7749	24.8173	5.53691	6.38408	6.08607	3.31218	2.02975	5.81046	5.03629	4.02162	12	9	10	17	17	16	25	17	10	14	14	24	17	22	21	11	17	28	8	11	15.4998
Endogenous1	hsa-miR-509-3p	nmiR00420.1	37.7881	38.784	40.3668	36.9002	48.462	13.3475	14.894	27.8971	39.2881	27.8971	39.2881	25.8113	113.679	49.3547	20.9111	9.14121	28.2841	29.7807	94.1274	15.3218	52.3402	6.07233	6.59669	15.4946	17.2673	9.7668	21	23	20	17	22	14	33	15	7	8	6	9	9	14	15	12	119	45	9	10	44.5619
Endogenous1	hsa-miR-509-5p	nmiR00421.1	42.5116	96.9599	84.4033	93.3358	117.693	17.5186	30.572	69.7428	98.2203	69.7428	98.2203	137.66	214.728	64.7781	77.6699	73.1297	36.3652	57.907	51.6778	20.429	17.041	10.4886	11.6711	21.305	18.7062	18.9591	46	38	31	28	39	46	40	53	5	12	5	18	10	9	14	6	39	16	23	20	23.2497
Endogenous1	hsa-miR-510	nmiR00422.1	23.6175	58.1759	40.3668	49.9238	69.2314	5.42241	7.83897	39.5209	47.707	39.5209	47.707	77.4338	69.4707	43.1854	50.7842	20.5677	26.9372	21.5083	11.0738	7.66089	9.73772	4.96827	5.07438	5.81046	4.31682	8.61777	19	16	9	13	28	28	20	22	5	5	17	17	22	10	7	14	12	16	38	31	23.2497
Endogenous1	hsa-miR-511	nmiR00423.1	47.2351	43.632	44.0365	34.7296	72.6929	7.92506	10.1907	39.5209	36.4818	39.5209	36.4818	68.83	88.4173	46.2701	32.8604	20.5677	13.4686	4.96345	18.4564	5.10726	7.30329	4.96827	2.53719	13.5577	3.59735	4.02162	7	7	5	11	11	5	4	9	15	5	13	8	5	5	19	13	11	12	16	9	21.3122
Endogenous1	hsa-miR-512-3p	nmiR00424.1	33.0646	33.936	40.3668	32.559	51.9235	4.17108	12.5423	41.8457	44.9007	41.8457	44.9007	86.0375	101.048	37.0161	26.8858	15.9971	14.8155	16.5448	9.22818	7.66089	12.1721	2.76015	2.02975	9.6841	5.75576	4.02162	18	6	12	8	15	11	12	15	11	25	11	6	14	9	9	6	14	16	7	5	36.812
Endogenous1	hsa-miR-512-5p	nmiR00425.1	94.4702	77.5679	91.7428	62.9474	79.6161	8.34217	18.0296	46.4952	67.3511	46.4952	67.3511	94.6413	126.31	46.2701	44.8096	45.706	25.5903	28.1262	31.3758	10.2145	10.9549	9.93654	3.55206	6.77887	13.6699	5.17066	10.0149	72.6929	7.92506	10.1907	39.5209	36.4818	39.5209	36.4818	16	8	436	410	263	228	467	507	275	512	6	12	8
Endogenous1	hsa-miR-513a-3p	nmiR00426.2	3.82345	42.5586	26.9009	12.9534	78.2703	16.5214	22.9516	2.20812	3.59735	2.29807	6.00897	31.6112	79.028	118.542	12.9534	84.1974	36.0049	27.611	36.2285	59.9789	31.6112	5.10726	24.3917	13.9529	7.41436	18.0928	5.42297	33.4507	26.2244	3.69127	1.21721	2.02975	31.6112	79.028	118.542	12.9534	84.1974	126.296	16.5214	107.389	268.474	22.9516	149.185	36.0049	90.0123	135.018	26.9009
Endogenous1	hsa-miR-513a-5p	nmiR00427.1	23.6175	58.1759	44.0365	23.8766	69.2314	6.67374	12.5423	48.82	44.9007	48.82	44.9007	86.0375	113.679	33.9314	29.8731	11.4265	20.2029	23.1628	29.5302	6.38408	7.30329	1.65609	6.59669	8.71569	6.47523	5.74518	20.0299	15.4998	40.5696	35.0979	17.4299	3.19242	42.5077	70.5973	35.0979	17.4299	3.19242	6.67374	12.5423	48.82	44.9007	48.82	44.9007	6.67374	12.5423	48.82	44.9007
Endogenous1	hsa-miR-513b	nmiR00428.1	18.894	58.1759	58.7154	17.3648	41.5388	6.25663	7.05507	37.1962	25.2567	37.1962	25.2567	25.8113	56.8397	40.1007	26.8858	20.5677	18.856	16.5448	14.7651	12.7682	1.21721	6.62436	3.04463	6.77887	7.1947	7.46873	6.00897	11.6248	26.0804	21.0587	12.4499	5.01665	39.851	40.3413	21.0587	12.4499	5.01665	6.25663	7.05507	37.1962	25.2567	37.1962	25.2567	6.25663	7.05507	37.1962	25.2567
Endogenous1	hsa-miR-514	nmiR00430.1	75.5761	106.656	77.0639	45.5826	79.6161	10.4277	24.3008	81.3666	72.9637	81.3666	72.9637	90.3394	151.573	64.7781	29.8731	38.8501	36.3652	52.9435	40.604	26.8131	18.2582	7.72842	7.61156	16.463	10.0726	11.4904	16.0239	36.812	75.3435	28.0783	9.95996	7.29695	58.4481	151.28	28.0783	9.95996	7.29695	10.4277	24.3008	81.3666	72.9637	81.3666	72.9637	10.4277	24.3008	81.3666	72.9637
Endogenous1	hsa-miR-515-3p	nmiR00431.1	80.2996	159.984	143.119	82.4828	110.77	17.5186	32.1398	79.0418	89.8015	79.0418	89.8015	176.377	284.199	117.218	83.6446	77.7003	68.6899	47.98	97.8187	65.1176	43.8197	14.9048	18.7752	46.4837	41.0098	23.5552	42.0628	61.9991	159.38	112.313	56.0248	18.6984	103.613	312.645	112.313	56.0248	18.6984	17.5186	32.1398	79.0418	89.8015	79.0418	89.8015	17.5186	32.1398	79.0418	89.8015
Endogenous1	hsa-miR-515-5p	nmiR00432.1	75.5761	130.896	102.752	88.9946	65.7698	17.9357	27.4364	86.0161	84.1889	86.0161	84.1889	120.453	208.412	86.3708	89.6192	75.415	63.3024	71.1428	27.6845	29.3668	24.3443	11.5926	11.1636	20.3366	21.5841	10.3413	25.0374	61.9991	101.424	70.1958	28.6349	10.0333	98.2991	242.048	70.1958	28.6349	10.0333	17.9357	27.4364	86.0161	84.1889	86.0161	84.1889	17.9357	27.4364	86.0161	84.1889
Endogenous1	hsa-miR-516a-3p	nmiR00433.1	118.088	159.984	168.807	115.042	159.232	27.112	39.1948	111.588	145.927	111.588	145.927	184.981	347.354	114.133	107.543	95.9827	107.749	79.4153	38.7584	51.0726	26.7787	18.217	15.7306	32.9259	23.7425	15.512	35.0523	75.5614	156.483	58.4965	22.4099	15.506	130.18	363.072	58.4965	22.4099	15.506	27.112	39.1948	111.588	145.927	111.588	145.927	27.112	39.1948	111.588	145.927
Endogenous1	hsa-miR-516a-5p	nmiR00434.1	94.4702	58.1759	47.7062	26.0472	51.9235	7.09084	14.1101	46.4952	28.063	46.4952	28.063	51.6225	56.8397	21.5927	20.9111	38.8501	25.5903	24.8173	31.3758	14.045	10.9549	4.41624	4.0595	7.74728	15.1089	9.19228	16.0239	32.937	31.8761	53.8168	18.6749	6.84089	21.2539	60.512	53.8168	18.6749	6.84089	7.09084	14.1101	46.4952	28.063	46.4952	28.063	7.09084	14.1101	46.4952	28.063
Endogenous1	hsa-miR-516b	nmiR00435.1	23.6175	33.936	47.7062	19.5354	51.9235	7.92506	18.8135	18.5981	28.063	18.5981	28.063	30.1131	69.4707	24.6774	17.9238	22.853	13.4686	18.1993	18.4564	11.4913	14.6066	3.86421	5.58181	7.74728	2.87788	4.02162	13.0194	27.1246	26.0804	16.379	17.4299	2.73636	23.9106	90.768	16.379	17.4299	2.73636	7.92506	18.8135	18.5981	28.063	18.5981	28.063	7.92506	18.8135	18.5981	28.063
Endogenous1	hsa-miR-517a	nmiR00436.1	42.5116	77.5679	44.0365	52.0944	45.0004	12.0961	13.3262	34.8714	42.0944	34.8714	42.0944	86.0375	126.31	40.1007	26.8858	38.8501	18.856	34.7442	12.9195	17.8754	4.86886	9.38451	5.58181	7.74728	11.5115	4.59614	13.0194	38.7494	49.263	35.0979	6.22497	3.64848	55.7914	131.109	35.0979	6.22497	3.64848	12.0961	13.3262	34.8714	42.0944	34.8714	42.0944	12.0961	13.3262	34.8714	42.0944
Endogenous1	hsa-miR-517b	nmiR00437.1	51.9586	77.5679	95.4125	54.265	96.9239	6.25663	23.5169	72.0676	67.3511	72.0676	67.3511	77.4338	132.626	77.1168	65.7207	45.706	35.0184	49.6345	46.1409	29.3668	24.3443	6.62436	10.1488	15.4946	17.2673	9.19228	26.0389	48.4368	75.3435	37.4378	8.71496	8.66513	61.1049	191.621	37.4378	8.71496	8.66513	6.25663	23.5169	72.0676	67.3511	72.0676	67.3511	6.25663	23.5169	72.0676	67.3511
Endogenous1	hsa-miR-517c+hsa-miR-519a	nmiR00438.1	12.9997	112.655	93.0324	34.0028	202.198	71.9863	78.5918	130.279	38.8514	29.3004	18.0269	58.9506	147.377	221.065	34.0028	221.018	123.175	106.843	79.7026	142.172	58.9506	21.7059	182.937	24.4176	7.41436	21.3236	19.7199	97.1662	95.6418	431.879	272.656	9.13388	58.9506	147.377	221.065	34.0028	221.018	331.527	71.9863	467.911	1169.78	78.5918	510.847	123.175	307.937	461.905	93.0324
Endogenous1	hsa-miR-518b	nmiR00440.1	70.8526	111.504	88.0731	102.018	93.4624	14.5988	25.0847	123.212	58.9322	123.212	58.9322	107.547	164.204	77.1168	68.708	59.4178	65.9961	86.0332	29.5302	24.2595	9.73772	7.72842	8.119	17.4314	17.9867	9.7668	22.0329	63.9366	101.424	32.758	17.4299	8.20907	124.866	262.219	93.4624	14.5988	25.0847	123.212	58.9322	123.212	58.9322	107.547	164.204	77.1168	68.708	59.4178	65.9961
Endogenous1	hsa-miR-518c	nmiR00441.2	23.6175	53.328	44.0365	45.5826	62.3082	4.58819	11.7584	34.8714	47.707	34.8714	47.707	77.4338	94.7328	30.8467	35.8477	27.4236	25.5903	24.8173	25.8389	16.5986	10.9549	2.76015	3.55206	8.71569	10.792	7.46873	25.0374	19.3747	34.7739	21.0587	21.1649	5.92877	26.5673	100.853	62.3082	4.58819	11.7584	34.8714	47.707	34.8714	47.707	77.4338	94.7328	30.8467	35.8477	27.4236	25.5903
Endogenous1	hsa-miR-518d-3p	nmiR00442.1	80.2996	77.5679	69.7245	47.7532	58.8467	12.0961	15.6779	44.1704	58.9322	44.1704	58.9322	94.6413	107.364	40.1007	23.8984	31.9942	14.8155	24.8173	20.302	10.2145	18.2582	8.28045	4.56694	6.77887	8.63364	7.46873	9.01345	40.6869	57.9565	18.7189	12.4499	1.82424	79.702	201.707	58.8467	12.0961	15.6779	44.1704	58.9322	44.1704	58.9322	94.6413	107.364	40.1007	23.8984	31.9942	14.8155
Endogenous1	hsa-miR-518e	nmiR00443.1	132.258	140.592	113.761	130.236	148.847	19.187	30.572	116.238	120.671	116.238	120.671	193.584	416.824	132.641	77.6699	73.1297	92.9333	109.196	40.604	28.0899	13.3894	11.5926	10.1488	21.305	20.8646	7.46873	30.0448	73.6239	141.993	67.8559	24.8999	11.4015	127.523	282.389	148.847	19.187	30.572	116.238	120.671	116.238	120.671	193.584	416.824	132.641	77.6699	73.1297	92.9333
Endogenous1	hsa-miR-518f	nmiR00444.1	76.4453	31.7253	51.1998	2.1706	99.3332	0.417108	0.783897	6.50933	15.8724	6.50933	15.8724	104.897	225.439	13.9427	2.98731	2.2853	1.34686	1.65448	1.84564	1.27682	1.21721	0.55203	0.507438	0.96841	0.71947	0.574518	1.00149	1.93747	34.5884	2.33986	1.24499	0.456059	2.65673	363.959	99.3332	0.417108	0.783897	6.50933	15.8724	6.50933	15.8724	104.897	225.439	13.9427	2.98731	2.2853	1.34686
Endogenous1	hsa-miR-519b-3p	nmiR00446.1	61.4056	92.1119	80.7336	56.4356	83.0777	17.9357	29.0042	48.82	56.1259	48.82	56.1259	98.9432	183.15	55.5241	62.7334	52.5619	25.5903	44.6711	49.8322	26.8131	24.3443	19.3211	14.7157	20.3366	16.5478	14.3629	25.0374	29.0621	86.9348	32.758	18.6749	11.4015	63.7616	151.28	83.0777	17.9357	29.0042	48.82	56.1259	48.82	56.1259	98.9432	183.15	55.5241	62.7334	52.5619	25.5903
Endogenous1	hsa-miR-519c-3p	nmiR00448.1	174.77	53.328	44.0365	43.412	51.9235	5.0053	24.3008	25.5724	36.4818	25.5724	36.4818	55.9244	75.7863	33.9314	23.8984	18.2824	33.6715	14.8904	12.9195	14.045	6.08607	6.07233	3.55206	5.81046	9.35311	6.3197	18.0269	19.3747	31.8761	16.379	13.6949	4.10453	55.7914	121.024	51.9235	5.0053	24.3008	25.5724	36.4818	25.5724	36.4818	55.9244	75.7863	33.9314	23.8984	18.2824	33.6715
Endogenous1	hsa-miR-519d	nmiR00449.1	37.7881	58.1759	73.3942	41.2414	69.2314	10.0106	8.62286	39.5209	53.3196	39.5209	53.3196	51.6225	113.679	43.1854	20.9111	18.2824	24.2435	24.8173	14.7651	15.3218	14.6066	4.96827	4.56694	7.74728	13.6699	6.3197	11.0164	40.6869	34.7739	32.758	13.6949	7.75301	47.8212	110.939	69.2314	10.0106	8.62286	39.5209	53.3196	39.5209	53.3196	51.6225	113.679	43.1854	20.9111	18.2824	24.2435
Endogenous1	hsa-miR-519e	nmiR00450.2	70.8526	63.0239	66.0548	73.8004	86.5392	9.17639	15.6779	46.4952	44.9007	46.4952	44.9007	111.849	138.941	43.1854	77.6699	25.1383	22.8966	36.3987	20.302	12.7682	9.73772	2.20812	5.58181	6.77887	9.35311	6.89421	16.0239	30.9996	69.5478	23.3986	7.46997	3.64848	66.4183	161.365	86.5392	9.17639	15.6779	46.4952	44.9007	46.4952	44.9007	111.849	138.941	43.1854	77.6699	25.1383	22.8966
Endogenous1	hsa-miR-520a-3p	nmiR00451.1	47.2351	63.0239	33.0274	49.9238	58.8467	12.9304	15.6779	44.1704	50.5133	44.1704	50.5133	68.83	189.466	49.3547	56.7588	25.1383	24.2435	24.8173	25.8389	12.7682	17.041	7.17639	3.55206	10.6525	16.5478	6.89421	13.0194	44.5619	34.7739	16.379	9.95996	5.47271	42.5077	151.28	58.8467	12.9304	15.6779	44.1704	50.5133	44.1704	50.5133	68.83	189.466	49.3547	56.7588	25.1383	24.2435
Endogenous1	hsa-miR-520a-5p	nmiR00452.1	80.2996	72.7199	44.0365	30.3884	100.386	11.679	11.7584	37.1962	67.3511	37.1962	67.3511	64.5282	113.679	58.6088	53.7715	31.9942	30.9778	38.0531	14.7651	14.045	13.3894	4.41624	2.53719	7.74728	7.1947	7.46873	13.0194	36.812	43.4674	23.3986	13.6949	5.01665	47.8212	181.536	100.386	11.679	11.7584	37.1962	67.3511	37.1962	67.3511	64.5282	113.679	58.6088	53.7715	31.9942	30.9778
Endogenous1	hsa-miR-520b	nmiR00453.1	47.2351	48.48	47.7062	43.412	45.0004	5.83952	14.894	23.2476	89.8015	23.2476	89.8015	73.1319	82.1018	24.6774	44.8096	31.9942	26.9372	34.7442	25.8389	7.66089	14.6066	5.5203	6.59669	11.6209	10.0726	9.7668	14.0209	34.8745	55.0587	14.0392	13.6949	4.56059	47.8212	70.5973	45.0004	5.83952	14.894	23.2476	89.8015	23.2476	89.8015	73.1319	82.1018	24.6774	44.8096	31.9942	26.9372
Endogenous1	hsa-miR-520c-3p	nmiR00454.1	66.1291	82.4159	58.7154	43.412	58.8467	12.5133	14.894	53.4695	56.1259	53.4695	56.1259	73.1319	113.679	37.0161	41.8223	50.2766	40.4058	39.7076	27.6845	7.66089	18.2582	6.62436	7.10413	8.71569	12.9505	9.7668	9.01345	19.3747	57.9565	16.379	11.205	5.47271	58.4481	80.6826	58.8467	12.5133	14.894	53.4695	56.1259	53.4695	56.1259	73.1319	113.679	37.0161	41.8223	50.2766	40.4058
Endogenous1	hsa-miR-520d-3p	nmiR00455.1	56.6821	67.8719	36.6971	39.0708	45.0004	12.0961	18.0296	53.4695	75.77	53.4695	75.77	81.7357	94.7328	61.6934	26.8858	31.9942	30.9778	33.0897	14.7651	15.3218	8.5205	7.17639	3.55206	12.5893	9.35311	5.74518	15.0224	54.2492	55.0587	30.4182	14.9399	3.19242	58.4481	121.024	45.0004	12.0961	18.0296	53.4695	75.77	53.4695	75.77	81.7357	94.7328	61.6934	26.8858	31.9942	30.9778
Endogenous1	hsa-miR-520d-5p+hsa-miR-527+ hsa-miR-518a-5p	nmiR00456.1	13.7644	2.50345	1.12087	0.404795	25.3465	1.1801	0.695503	2.76015	6.47523	3.44711	11.0164	0.854357	2.13589	3.20384	0.404795	2.63117	7.51177	1.20048	1.44914	10.6363	0.854357	8.93771	2.16598	17.4412	15.2921	0.21539	11.8319	0.223004	1.54261	20.302	10.9549	3.55206	0.854357	2.13589	3.20384	0.404795	2.63117	3.94675	1.1801	7.67067	19.1767	0.695503	4.52077	7.51177	18.7794	28.1691	1.12087
Endogenous1	hsa-miR-520e	nmiR00457.1	5.35283	2.50345	1.12087	0.404795	3.26126	1.1801	0.695503	2.76015	4.31682	4.59614	9.01345	0.854357	2.13589	3.20384	0.404795	2.63117	1.895	1.20048	1.44914	2.22144	0.854357	5.10726	2.43917	28.7779	6.95096	0.21539	10.8459	1.59289	1.54261	18.4564	7.30329	2.02975	0.854357	2.13589	3.20384	0.404795	2.63117	3.94675	1.1801	7.67067	19.1767	0.695503	4.52077	1.895	4.73749	7.10624	1.12087
Endogenous1	hsa-miR-520f	nmiR00458.1	51.9586	72.7199	80.7336	54.265	72.6929	12.5133	23.5169	58.119	70.1574	58.119	70.1574	98.9432	176.835	64.7781	83.6446	38.8501	41.7527	52.9435	47.9865	24.2595	18.2582	9.38451	10.6562	27.1155	17.2673	10.9158	35.0523	48.4368	69.5478	58.4965	22.4099	13.6818	63.7616	171.451	58.4965	22.4099	13.6818	48.4368	69.5478	58.4965	22.4099	13.6818	63.7616	171.451	58.4965	22.4099	13.6818
Endogenous1	hsa-miR-520g	nmiR00459.1	75.5761	145.44	143.119	65.118	152.309	15.8501	25.8686	86.0161	171.184	86.0161	171.184	154.868	252.621	95.6248	74.6826	66.2738	43.0995	46.3256	25.8389	21.7059	17.041	9.93654	9.13388	20.3366	17.9867	12.6394	20.0299	60.0616	115.913	30.4182	28.6349	9.57725	132.837	201.707	30.4182	28.6349	9.57725	60.0616	115.913	30.4182	28.6349	9.57725	132.837	201.707	30.4182	28.6349	9.57725
Endogenous1	hsa-miR-521	nmiR00461.1	56.6821	67.8719	51.3759	52.0944	62.3082	7.09084	17.2457	39.5209	36.4818	39.5209	36.4818	55.9244	101.048	40.1007	29.8731	27.4236	22.8966	26.4718	18.4564	15.3218	9.73772	3.31218	2.53719	6.77887	8.63364	5.74518	11.0164	25.1871	26.0804	9.35944	7.46997	4.10453	31.8808	50.4266	9.35944	7.46997	4.10453	25.1871	26.0804	9.35944	7.46997	4.10453	31.8808	50.4266	9.35944	7.46997	4.10453
Endogenous1	hsa-miR-522	nmiR00462.1	51.9586	33.936	58.7154	52.0944	79.6161	13.3475	16.4618	60.4438	61.7385	60.4438	61.7385	64.5282	101.048	46.2701	65.7207	47.9913	29.6309	39.7076	36.9127	30.6436	14.6066	11.5926	12.6859	20.3366	18.7062	12.0649	17.0254	27.1246	52.1609	28.0783	36.1048	8.66513	66.4183	121.024	28.0783	36.1048	8.66513	27.1246	52.1609	28.0783	36.1048	8.66513	66.4183	121.024	28.0783	36.1048	8.66513
Endogenous1	hsa-miR-523	nmiR00463.1	278.687	329.664	245.871	253.96	335.772	41.7108	55.6567	204.579	280.63	204.579	280.63	348.452	631.552	274.536	218.073	196.536	140.073	160.485	179.027	89.3771	86.4222	36.986	43.1322	68.7571	61.1549	45.9614	78.1166	205.372	289.783	184.849	118.274	33.2923	278.957	554.693	184.849	118.274	33.2923	205.372	289.783	184.849	118.274	33.2923	278.957	554.693	184.849	118.274	33.2923
Endogenous1	hsa-miR-524-3p	nmiR00464.1	18.894	14.544	11.0091	10.853	27.6926	4.58819	6.27117	13.9486	16.8378	13.9486	16.8378	17.2075	25.2621	18.508	14.9365	11.4265	6.7343	9.92691	12.9195	15.3218	6.08607	1.65609	1.52231	8.71569	5.75576	2.29807	9.01345	11.6248	28.9783	25.7385	9.95996	3.19242	29.2241	70.5973	25.7385	9.95996	3.19242	11.6248	28.9783	25.7385	9.95996	3.19242	29.2241	70.5973	25.7385	9.95996	3.19242
Endogenous1	hsa-miR-525-3p	nmiR00466.1	99.1937	87.2639	69.7245	52.0944	107.309	12.0961	16.4618	62.7685	86.9952	62.7685	86.9952	90.3394	145.257	64.7781	29.8731	47.9913	21.5498	31.4352	16.6107	26.8131	9.73772	7.17639	8.119	16.463	17.2673	10.3413	23.0344	36.812	81.1391	18.7189	16.1849	7.29695	71.7318	191.621	18.7189	16.1849	7.29695	36.812	81.1391	18.7189	16.1849	7.29695	71.7318	191.621	18.7189	16.1849	7.29695
Endogenous1	hsa-miR-525-5p	nmiR00467.1	108.641	174.528	183.486	104.189	107.309	17.1014	40.7626	125.537	143.121	125.537	143.121	159.169	290.514	151.149	134.429	86.8415	59.2618	115.814	40.604	28.0899	20.6926	8.83248	9.64131	23.2418	17.9867	13.7884	27.0403	75.5614	127.504	44.4573	22.4099	9.57725	167.374	302.56	44.4573	22.4099	9.57725	75.5614	127.504	44.4573	22.4099	9.57725	167.374	302.56	44.4573	22.4099	9.57725
Endogenous1	hsa-miR-526a+hsa-miR-518d-5p+ hsa-miR-520c-5p	nmiR00468.1	278.687	271.488	289.907	208.378	245.771	37.9569	45.466	202.254	241.341	202.254	241.341	292.528	574.713	188.165	194.175	178.254	84.8522	162.139	68.2885	31.9204	42.6025	43.0584	36.0281	39.7048	31.6567	27.5769	55.0822	129.811	237.622	109.973	46.0648	37.8529	217.852	605.12	109.973	46.0648	37.8529	129.811	237.622	109.973	46.0648	37.8529	217.852	605.12	109.973	46.0648	37.8529
Endogenous1	hsa-miR-526b	nmiR00469.1	94.4702	101.808	132.11	67.2886	107.309	13.3475	24.3008	55.7942	81.3826	55.7942	81.3826	146.264	208.412	86.3708	65.7207	41.1354	30.9778	39.7076	55.3691	33.1972	30.4304	16.0089	20.2975	41.6416	18.7062	21.8317	40.0598	54.2492	66.65	77.2154	41.0848	8.66513	87.6722	211.792	77.2154	41.0848	8.66513	54.2492	66.65	77.2154	41.0848	8.66513	87.6722	211.792	77.2154	41.0848	8.66513
Endogenous1	hsa-miR-532-3p	nmiR00471.1	37.7881	29.088	18.3486	10.853	20.7694	7.50795	5.48728	20.9228	22.4504	20.9228	22.4504	21.5094	31.5776	27.762	5.97461	4.5706	12.1217	19.8538	18.4564	7.66089	12.1721	6.62436	4.0595	2.90523	4.31682	5.17066	11.0164	15.4998	17.387	7.01958	3.73498	2.73636	31.8808	70.5973	7.01958	3.73498	2.73636	15.4998	17.387	7.01958	3.73498	2.73636	31.8808	70.5973	7.01958	3.73498	2.73636
Endogenous1	hsa-miR-532-5p	nmiR00472.1	14.1705	9.69599	33.0274	34.7296	55.3851	7.09084	7.83897	27.8971	58.9322	27.8971	58.9322	86.0375	107.364	37.0161	17.9238	22.853	16.1623	23.1628	18.4564	11.4913	13.3894	8.28045	4.0595	4.84205	5.75576	4.59614	13.0194	15.4998	52.1609	16.379	11.205	5.92877	39.851	131.109	16.379	11.205	5.92877	15.4998	52.1609	16.379	11.205	5.92877	39.851	131.109	16.379	11.205	5.92877
Endogenous1	hsa-miR-539	nmiR00473.1	6.11752	2.50345	1.12087	0.404795	80.5401	1.1801	0.695503	7.17639	16.5478	13.7884	29.0433	0.854357	2.13589	3.20384	0.404795	2.63117	1.895	8.16326	1.44914	29.7318	0.854357	20.429	10.2055	29.65	8.34115	0.21539	24.6499	1.59289	1.54261	33.2214	15.8238	7.61156	0.854357	2.13589	3.20384	0.404795	2.63117	3.94675	1.1801	7.67067	19.1767	0.695503	4.52077	1.895	4.73749	7.10624	1.12087
Endogenous1	hsa-miR-541	nmiR00474.1	14.1705	63.0239	55.0457	30.3884	51.9235	7.92506	5.48728	34.8714	42.0944	34.8714	42.0944	34.415	75.7863	40.1007	26.8858	22.853	14.8155	18.1993	23.9933	83.6446	84.5562	86.199	89.3422	57.2147	28.0899	29.2131	18.217	18.2678	30.0207	30.9372	27.5769	38.0568	40.7626	127.862	140.315	127.862	140.315	206.49	271.567	104.879	83.6446	84.5562	86.199	89.3422	57.2147	28.0899	29.2131
Endogenous1	hsa-miR-542-3p	nmiR00475.1	188.94	223.008	216.513	115.042	180.002	23.3581	48.6016	132.511	151.54	132.511	151.54	197.886	303.145	129.556	170.276	102.839	64.6493	90.9966	94.1274	11.9492	13.7118	6.7343	11.5814	25.8389	12.7682	9.73772	5.5203	5.58181	7.74728	4.31682	9.19228	16.0239	6.27117	27.8971	16.8378	27.8971	16.8378	30.1131	69.4707	37.0161	11.9492	13.7118	6.7343	11.5814	25.8389	12.7682	9.73772
Endogenous1	hsa-miR-542-5p	nmiR00476.1	80.2996	48.48	44.0365	34.7296	65.7698	7.09084	16.4618	46.4952	70.1574	46.4952	70.1574	77.4338	113.679	43.1854	50.7842	22.853	18.856	49.6345	20.302	19.1522	21.9099	11.5926	17.2529	25.1787	13.6699	15.512	13.0194	16.4618	46.4952	70.1574	46.4952	70.1574	77.4338	113.679	43.1854	50.7842	22.853	18.856	49.6345	20.302	19.1522	21.9099	11.5926	17.2529	25.1787	13.6699	15.512
Endogenous1	hsa-miR-543	nmiR00477.1	18.894	43.632	47.7062	26.0472	62.3082	12.9304	10.9746	23.2476	36.4818	23.2476	36.4818	60.2263	101.048	24.6774	32.8604	22.853	10.7749	34.7442	16.6107	10.2145	7.30329	5.5203	5.07438	13.5577	6.47523	5.17066	12.0179	10.9746	23.2476	36.4818	23.2476	36.4818	60.2263	101.048	24.6774	32.8604	22.853	10.7749	34.7442	16.6107	10.2145	7.30329	5.5203	5.07438	13.5577	6.47523	5.17066
Endogenous1	hsa-miR-544	nmiR00478.1	4.72351	4.848	3.66971	2.1706	3.46157	0.417108	0.783897	2.32476	2.8063	2.32476	2.8063	4.30188	6.31552	3.08467	2.98731	2.2853	1.34686	1.65448	1.84564	1.27682	1.21721	0.55203	0.507438	0.96841	0.71947	0.574518	1.00149	0.783897	2.32476	2.8063	2.32476	2.8063	4.30188	6.31552	3.08467	2.98731	2.2853	1.34686	1.65448	1.84564	1.27682	1.21721	0.55203	0.507438	0.96841	0.71947	0.574518
Endogenous1	hsa-miR-545	nmiR00479.2	70.8526	43.632	33.0274	28.2178	34.6157	9.17639	15.6779	20.9228	28.063	20.9228	28.063	38.7169	56.8397	40.1007	20.9111	25.1383	32.3246	16.5448	29.5302	21.7059	17.041	12.1447	4.0595	7.74728	15.8283	11.4904	19.0284	15.6779	20.9228	28.063	20.9228	28.063	38.7169	56.8397	40.1007	20.9111	25.1383	32.3246	16.5448	29.5302	21.7059	17.041	12.1447	4.0595	7.74728	15.8283	11.4904
Endogenous1	hsa-miR-548a-3p	nmiR00480.1	127.535	101.808	183.486	145.43	166.155	19.6041	29.7881	120.888	151.54	120.888	151.54	197.886	328.407	157.318	65.7207	91.4121	63.3024	89.3422	73.8254	31.9204	31.6476	22.0812	22.8347	36.7996	39.5708	21.8317	48.0717	29.7881	120.888	151.54	120.888	151.54	197.886	328.407	157.318	65.7207	91.4121	63.3024	89.3422	73.8254	31.9204	31.6476	22.0812	22.8347	36.7996	39.5708	21.8317
Endogenous1	hsa-miR-548a-5p	nmiR00481.1	16.9668	6.16665	43.9485	12.2248	47.9358	0.417108	0.783897	14.8785	9.33935	14.8785	9.33935	69.656	150.613	8.51369	1.17102	2.2853	1.34686	1.65448	1.84564	1.27682	1.21721	0.55203	0.507438	0.96841	0.71947	0.574518	1.00149	0.783897	14.8785	9.33935	14.8785	9.33935	69.656	150.613	8.51369	1.17102	2.2853	1.34686	1.65448	1.84564	1.27682	1.21721	0.55203	0.507438	0.96841	0.71947	0.574518
Endogenous1	hsa-miR-548b-3p	nmiR00482.1	198.387	179.376	176.146	125.895	183.463	25.4436	40.7626	127.862	140.315	127.862	140.315	206.49	271.567	104.879	83.6446	84.5562	86.199	89.3422	57.2147	28.0899	29.2131	18.217	18.2678	30.0207	30.9372	27.5769	38.0568	40.7626	127.862	140.315	127.862	140.315	206.49	271.567	104.879	83.6446	84.5562	86.199	89.3422	57.2147	28.0899	29.2131	18.217	18.2678	30.0207	30.9372	27.5769
Endogenous1	hsa-miR-548b-5p	nmiR00483.1	33.0646	24.24	29.3577	23.8766	41.5388	5.42241	6.27117	27.8971	16.8378	27.8971	16.8378	30.1131	69.4707	37.0161	11.9492	13.7118	6.7343	11.5814	25.8389	12.7682	9.73772	5.5203	5.58181	7.74728	4.31682	9.19228	16.0239	6.27117	27.8971	16.8378	27.8971	16.8378	30.1131	69.4707	37.0161	11.9492	13.7118	6.7343	11.5814	25.8389	12.7682	9.73772	5.5203	5.58181	7.74728	4.31682	9.19228
Endogenous1	hsa-miR-548c-5p	nmiR00485.1	51.9586	63.0239	44.0365	26.0472	45.0004	6.67374	8.62286	41.8457	30.8693	41.8457	30.8693	55.9244	69.4707	37.0161	11.9492	41.1354	21.5498	28.1262	11.0738	10.2145	4.86886	1.10406	1.52231	8.71569	3.59735	2.87259	3.00448	8.62286	41.8457	30.8693	41.8457	30.8693	55.9244	69.4707	37.0161	11.9492	41.1354	21.5498	28.1262	11.0738	10.2145	4.86886	1.10406	1.52231	8.71569	3.59735	2.87259
Endogenous1	hsa-miR-548d-3p	nmiR00486.1	66.1291	116.352	95.4125	73.8004	121.155	15.8501	23.5169	79.0418	89.8015	79.0418	89.8015	120.453	157.888	104.879	53.7715	70.8444	57.915	57.907	16.6107	3.83045	10.9549	3.86421	7.10413	7.74728	8.63364	4.02162	14.0209	23.5169	79.0418	89.8015	79.0418	89.8015	120.453	157.888	104.879	53.7715	70.8444	57.915	57.907	16.6107	3.83045	10.9549	3.86421	7.10413	7.74728	104.189	138.463
Endogenous1	hsa-miR-548d-5p	nmiR00487.1	127.535	155.136	161.467	93.3358	138.463	14.1817	43.8982	106.939	129.09	106.939	129.09	141.962	315.776	123.387	131.441	84.5562	55.2213	89.3422	25.8389	20.429	10.9549	7.72842	6.08925	18.3998	8.63364	5.74518	16.0239	43.8982	106.939	129.09	106.939	129.09	141.962	315.776	123.387	131.441	84.5562	55.2213	89.3422	25.8389	20.429	10.9549	7.72842	6.08925	18.3998	39.0708	62.3082
Endogenous1	hsa-miR-548e	nmiR00488.1	51.9586	77.5679	80.7336	43.412	48.462	9.59349	19.5974	62.7685	47.707	62.7685	47.707	51.6225	101.048	46.2701	50.7842	22.853	28.2841	29.7807	27.6845	15.3218	10.9549	6.62436	5.58181	9.6841	8.63364	2.29807	13.0194	19.5974	62.7685	47.707	62.7685	47.707	51.6225	101.048	46.2701	50.7842	22.853	28.2841	29.7807	27.6845	15.3218	10.9549	6.62436	5.58181	9.6841	67.2886	90.0008
Endogenous1	hsa-miR-548f	nmiR00489.1	307.028	150.288	150.458	145.43	141.924	21.2725	54.0889	88.3409	123.477	88.3409	123.477	228	347.354	126.472	143.391	100.553	74.0773	109.196	27.6845	8.93771	15.8238	6.07233	8.119	13.5577	17.2673	8.04325	14.0209	54.0889	88.3409	123.477	88.3409	123.477	228	347.354	126.472	143.391	100.553	74.0773	109.196	27.6845	8.93771	15.8238	6.07233	8.119	13.5577	56.6092	95.6085
Endogenous1	hsa-miR-548g	nmiR00490.1	99.1937	121.2	106.422	91.1652	152.309	19.187	33.7076	111.588	103.833	111.588	103.833	129.056	284.199	114.133	56.7588	75.415	53.8744	89.3422	60.906	33.1972	24.3443	9.38451	20.8049	29.0523	26.6204	18.9591	35.0523	33.7076	111.588	103.833	111.588	103.833	129.056	284.199	114.133	56.7588	75.415	53.8744	89.3422	60.906	33.1972	24.3443	9.38451	20.8049	29.0523	91.1652	93.4624
Endogenous1	hsa-miR-548h	nmiR00491.1	174.77	179.376	172.476	102.018	245.771	22.941	48.6016	109.264	137.508	109.264	137.508	228	334.723	132.641	110.53	95.9827	75.4242	86.0332	42.4496	20.429	24.3443	16.0089	14.2083	23.2418	24.462	20.1081	32.0478	48.6016	109.264	137.508	109.264	137.508	228	334.723	132.641	110.53	95.9827	75.4242	86.0332	42.4496	20.429	24.3443	16.0089	14.2083	23.2418	56.4356	135.001
Endogenous1	hsa-miR-548i	nmiR00492.1	118.088	82.4159	121.1	84.6534	128.078	22.5239	31.3559	81.3666	120.671	81.3666	120.671	98.9432	265.252	64.7781	59.7461	68.5591	40.4058	59.5614	81.208	53.6262	40.1681	18.769	11.6711	36.7996	40.2903	25.2788	44.0657	31.3559	81.3666	120.671	81.3666	120.671	98.9432	265.252	64.7781	59.7461	68.5591	40.4058	59.5614	81.208	53.6262	40.1681	18.769	11.6711	36.7996	102.018	145.386
Endogenous1	hsa-miR-548j	nmiR00493.1	51.9586	72.7199	51.3759	52.0944	45.0004	16.2672	21.1652	51.1447	67.3511	51.1447	67.3511	81.7357	94.7328	55.5241	32.8604	34.2795	24.2435	36.3987	16.6107	8.93771	6.08607	5.5203	5.07438	1.93682	8.63364	6.3197	6.00897	21.1652	51.1447	67.3511	51.1447	67.3511	81.7357	94.7328	55.5241	32.8604	34.2795	24.2435	36.3987	16.6107	8.93771	6.08607	5.5203	5.07438	1.93682	43.412	72.6929
Endogenous1	hsa-miR-548k	nmiR00494.1	28.341	63.0239	44.0365	34.7296	34.6157	6.25663	11.7584	44.1704	56.1259	44.1704	56.1259	51.6225	82.1018	49.3547	41.8223	31.9942	25.5903	21.5083	25.8389	21.7059	21.9099	11.5926	6.59669	14.5262	17.2673	14.9375	26.0389	11.7584	44.1704	56.1259	44.1704	56.1259	51.6225	82.1018	49.3547	41.8223	31.9942	25.5903	21.5083	25.8389	21.7059	21.9099	11.5926	6.59669	14.5262	13.0236	31.1541
Endogenous1	hsa-miR-548l	nmiR00495.1	85.0231	67.8719	132.11	69.4592	76.1545	15.8501	25.8686	102.289	92.6078	102.289	92.6078	124.754	233.674	89.4555	80.6573	59.4178	63.3024	69.4883	14.7651	26.8131	17.041	10.4886	7.10413	20.3366	14.3894	16.0865	20.0299	25.8686	102.289	92.6078	102.289	92.6078	124.754	233.674	89.4555	80.6573	59.4178	63.3024	69.4883	14.7651	26.8131	17.041	10.4886	7.10413	20.3366	49.9238	38.0773
Endogenous1	hsa-miR-548m	nmiR00496.2	70.8526	87.2639	69.7245	67.2886	76.1545	10.8448	21.1652	46.4952	81.3826	46.4952	81.3826	90.3394	132.626	70.9474	47.7969	27.4236	33.6715	29.7807	16.6107	17.8754	14.6066	7.17639	5.07438	12.5893	13.6699	7.46873	10.0149	21.1652	46.4952	81.3826	46.4952	81.3826	90.3394	132.626	70.9474	47.7969	27.4236	33.6715	29.7807	16.6107	17.8754	14.6066	7.17639	5.07438	12.5893	17.3648	34.6157
Endogenous1	hsa-miR-548o	nmiR00498.1	66.1291	106.656	99.0822	60.7768	90.0008	9.59349	23.5169	86.0161	53.3196	86.0161	53.3196	111.849	145.257	80.2015	44.8096	59.4178	48.487	44.6711	35.0671	20.429	14.6066	6.07233	9.13388	14.5262	19.4257	9.19228	20.0299	23.5169	86.0161	53.3196	86.0161	53.3196	111.849	145.257	80.2015	44.8096	59.4178	48.487	44.6711	35.0671	20.429	14.6066	6.07233	9.13388	14.5262	58.6062	93.4624
Endogenous1	hsa-miR-548p	nmiR00499.2	66.1291	63.0239	106.422	54.265	38.0773	9.59349	22.733	79.0418	70.1574	79.0418	70.1574	68.83	101.048	67.8628	38.835	20.5677	29.6309	41.3621	20.302	11.4913	7.30329	3.31218	5.58181	5.81046	5.03629	5.74518	9.01345	22.733	79.0418	70.1574	79.0418	70.1574	68.83	101.048	67.8628	38.835	20.5677	29.6309	41.3621	20.302	11.4913	7.30329	3.31218	5.58181	5.81046	11.4913	12.1721
Endogenous1	hsa-miR-548q	nmiR00709.1	33.0646	87.2639	80.7336	52.0944	72.6929	7.50795	18.0296	37.1962	53.3196	37.1962	53.3196	103.245	94.7328	40.1007	32.8604	47.9913	33.6715	29.7807	12.9195	6.38408	2.43443	6.62436	2.02975	5.81046	2.15841	4.02162	7.01046	18.0296	37.1962	53.3196	37.1962	53.3196	103.245	94.7328	40.1007	32.8604	47.9913	33.6715	29.7807	12.9195	6.38408	2.43443	6.62436	2.02975	5.81046	14.045	8.5205
Endogenous1	hsa-miR-549	nmiR00500.1	23.6175	14.544	18.3486	10.853	13.8463	3.33687	7.83897	11.6238	5.61259	11.6238	5.61259	17.2075	50.5242	18.508	11.9492	11.4265	8.08116	4.96345	38.7584	16.5986	21.9099	8.28045	10.1488	12.5893	15.1089	8.04325	14.0209	7.83897	11.6238	5.61259	11.6238	5.61259	17.2075	50.5242	18.508	11.9492	11.4265	8.08116	4.96345	38.7584	16.5986	21.9099	8.28045	10.1488	12.5893	7.66089	9.73772
Endogenous1	hsa-miR-550	nmiR00501.1	37.7881	48.48	58.7154	23.8766	31.1541	9.17639	13.3262	27.8971	28.063	27.8971	28.063	68.83	101.048	27.762	38.835	15.9971	26.9372	19.8538	12.9195	11.4913	7.30329	4.41624	4.0595	7.74728	3.59735	7.46873	4.00598	17.041	10.4886	7.10413	20.3366	14.3894	16.0865	20.0299	25.8686	102.289	92.6078	102.289	92.6078	124.754	233.674	89.4555	80.6573	59.4178	63.3024	1.27682	1.21721
Endogenous1	hsa-miR-551a	nmiR00502.1	70.8526	72.7199	88.0731	58.6062	90.0008	12.9304	14.1101	65.0933	67.3511	65.0933	67.3511	77.4338	164.204	61.6934	50.7842	47.9913	41.7527	36.3987	7.38254	12.7682	6.08607	3.86421	3.04463	7.74728	12.9505	6.89421	16.0239	14.6066	7.17639	5.07438	12.5893	13.6699	7.46873	10.0149	21.1652	46.4952	81.3826	46.4952	81.3826	90.3394	132.626	70.9474	47.7969	27.4236	33.6715	12.7682	15.8238
Endogenous1	hsa-miR-551b	nmiR00503.1	188.94	169.68	154.128	132.407	228.464	21.6896	32.9237	130.187	207.666	130.187	207.666	232.301	378.931	175.826	89.6192	98.268	79.4647	97.6146	23.9933	19.1522	12.1721	8.83248	5.58181	9.6841	10.0726	8.04325	24.0359	14.6066	6.07233	9.13388	14.5262	19.4257	9.19228	20.0299	23.5169	86.0161	53.3196	86.0161	53.3196	111.849	145.257	80.2015	44.8096	59.4178	48.487	1.27682	1.21721
Endogenous1	hsa-miR-553	nmiR00505.2	3.82345	45.0621	38.1097	12.9534	71.7478	22.422	25.0381	2.76015	5.03629	4.59614	5.00747	23.922	59.805	89.7075	12.9534	84.1974	58.7449	34.8139	44.9233	62.2003	23.922	8.93771	43.905	7.84853	2.31699	8.40021	7.88795	35.0436	21.5965	18.4564	7.30329	2.02975	23.922	59.805	89.7075	12.9534	84.1974	126.296	22.422	145.743	364.357	25.0381	162.748	58.7449	146.862	220.293	38.1097
Endogenous1	hsa-miR-554	nmiR00506.1	66.1291	58.1759	77.0639	52.0944	69.2314	11.679	25.0847	65.0933	53.3196	65.0933	53.3196	86.0375	164.204	70.9474	41.8223	45.706	36.3652	46.3256	23.9933	14.045	14.6066	7.72842	5.07438	4.84205	8.63364	2.29807	12.0179	53.3196	86.0375	164.204	70.9474	41.8223	45.706	36.3652	46.3256	23.9933	14.045	14.6066	7.72842	5.07438	4.84205	8.63364	2.29807	12.0179	14.045	14.6066	7.72842
Endogenous1	hsa-miR-555	nmiR00507.1	203.111	164.832	128.44	93.3358	159.232	29.1976	21.9491	130.187	126.283	130.187	126.283	124.754	221.043	111.048	86.6319	93.6974	52.5275	72.7973	49.8322	14.045	17.041	11.5926	11.6711	12.5893	20.8646	14.3629	22.0329	126.283	124.754	221.043	111.048	86.6319	93.6974	52.5275	72.7973	49.8322	14.045	17.041	11.5926	11.6711	12.5893	20.8646	14.3629	22.0329	14.045	17.041	11.5926
Endogenous1	hsa-miR-556-3p	nmiR00508.1	75.5761	106.656	106.422	78.1416	90.0008	17.1014	18.0296	90.6656	92.6078	90.6656	92.6078	146.264	183.15	80.2015	77.6699	38.8501	41.7527	69.4883	22.1476	12.7682	7.30329	4.41624	1.52231	6.77887	12.9505	8.04325	10.0149	92.6078	146.264	183.15	80.2015	77.6699	38.8501	41.7527	69.4883	22.1476	12.7682	7.30329	4.41624	1.52231	6.77887	12.9505	8.04325	10.0149	12.7682	7.30329	4.41624
Endogenous1	hsa-miR-556-5p	nmiR00509.2	80.2996	116.352	77.0639	88.9946	96.9239	9.17639	25.8686	99.9647	115.058	99.9647	115.058	150.566	183.15	83.2861	80.6573	73.1297	55.2213	61.2159	59.0604	22.9827	20.6926	15.4568	10.1488	19.3682	18.7062	12.6394	34.0508	115.058	150.566	183.15	83.2861	80.6573	73.1297	55.2213	61.2159	59.0604	22.9827	20.6926	15.4568	10.1488	19.3682	18.7062	12.6394	34.0508	22.9827	20.6926	15.4568
Endogenous1	hsa-miR-557	nmiR00510.1	47.2351	38.784	36.6971	32.559	69.2314	9.59349	13.3262	27.8971	42.0944	27.8971	42.0944	55.9244	75.7863	55.5241	23.8984	31.9942	16.1623	19.8538	25.8389	11.4913	12.1721	2.76015	3.04463	8.71569	5.03629	4.59614	8.01195	42.0944	55.9244	75.7863	55.5241	23.8984	31.9942	16.1623	19.8538	25.8389	11.4913	12.1721	2.76015	3.04463	8.71569	5.03629	4.59614	8.01195	11.4913	12.1721	2.76015
Endogenous1	hsa-miR-558	nmiR00511.1	51.9586	24.24	62.3851	32.559	48.462	5.42241	7.05507	23.2476	56.1259	23.2476	56.1259	47.3207	126.31	43.1854	32.8604	34.2795	20.2029	26.4718	14.7651	14.045	8.5205	3.31218	6.59669	12.5893	8.63364	6.3197	10.0149	56.1259	47.3207	126.31	43.1854	32.8604	34.2795	20.2029	26.4718	14.7651	14.045	8.5205	3.31218	6.59669	12.5893	8.63364	6.3197	10.0149	14.045	8.5205	3.31218
Endogenous1	hsa-miR-559	nmiR00512.1	47.2351	87.2639	77.0639	30.3884	58.8467	11.679	14.894	48.82	61.7385	48.82	61.7385	43.0188	101.048	40.1007	41.8223	43.4207	17.5092	18.1993	27.6845	7.66089	9.73772	6.62436	7.10413	9.6841	6.47523	3.44711	12.0179	61.7385	43.0188	101.048	40.1007	41.8223	43.4207	17.5092	18.1993	27.6845	7.66089	9.73772	6.62436	7.10413	9.6841	6.47523	3.44711	12.0179	7.66089	9.73772	6.62436
Endogenous1	hsa-miR-561	nmiR00513.1	30.306	4.848	3.66971	2.1706	3.46157	0.417108	0.783897	2.32476	2.8063	2.32476	2.8063	4.30188	71.5486	3.08467	2.98731	2.2853	1.34686	1.65448	1.84564	1.27682	1.21721	0.55203	0.507438	0.96841	0.71947	0.574518	1.00149	2.8063	4.30188	71.5486	3.08467	2.98731	2.2853	1.34686	1.65448	1.84564	1.27682	1.21721	0.55203	0.507438	0.96841	0.71947	0.574518	1.00149	1.27682	1.21721	0.55203
Endogenous1	hsa-miR-562	nmiR00514.1	94.4702	101.808	99.0822	71.6298	86.5392	10.8448	31.3559	79.0418	70.1574	79.0418	70.1574	120.453	164.204	114.133	65.7207	43.4207	40.4058	26.4718	33.2214	12.7682	15.8238	6.62436	9.13388	8.71569	12.231	9.19228	17.0254	70.1574	120.453	164.204	114.133	65.7207	43.4207	40.4058	26.4718	33.2214	12.7682	15.8238	6.62436	9.13388	8.71569	12.231	9.19228	17.0254	12.7682	15.8238	6.62436
Endogenous1	hsa-miR-563	nmiR00515.2	571.847	756.282	699.876	471.55	636.205	0.417108	34.7682	416.248	427.121	416.248	427.121	886.785	1271.26	381.096	400.415	329.671	219.263	268.256	1.84564	1.27682	1.21721	0.55203	0.507438	0.96841	0.71947	0.574518	1.00149	427.121	886.785	1271.26	381.096	400.415	329.671	219.263	268.256	1.84564	1.27682	1.21721	0.55203	0.507438	0.96841	0.71947	0.574518	1.00149	1.27682	1.21721	0.55203
Endogenous1	hsa-miR-564	nmiR00516.1	33.0646	53.328	58.7154	45.5826	51.9235	7.09084	8.62286	39.5209	53.3196	39.5209	53.3196	64.5282	101.048	43.1854	35.8477	29.7089	21.5498	36.3987	12.9195	6.38408	13.3894	3.31218	4.0595	16.463	6.47523	4.02162	14.0209	53.3196	64.5282	101.048	43.1854	35.8477	29.7089	21.5498	36.3987	12.9195	6.38408	13.3894	3.31218	4.0595	16.463	6.47523	4.02162	14.0209	6.38408	13.3894	3.31218
Endogenous1	hsa-miR-566	nmiR00517.1	170.046	189.072	231.192	191.013	249.233	42.128	67.4151	202.254	246.954	202.254	246.954	378.565	574.713	252.943	173.264	141.689	117.177	163.794	53.5234	49.7958	30.4304	19.3211	21.8198	36.7996	27.3398	20.1081	51.0762	246.954	378.565	574.713	252.943	173.264	141.689	117.177	163.794	53.5234	49.7958	30.4304	19.3211	21.8198	36.7996	27.3398	20.1081	51.0762	49.7958	30.4304	19.3211
Endogenous1	hsa-miR-567	nmiR00518.1	47.2351	48.48	69.7245	41.2414	72.6929	10.4277	14.894	37.1962	53.3196	37.1962	53.3196	73.1319	107.364	46.2701	35.8477	27.4236	24.2435	23.1628	11.0738	7.66089	14.6066	6.62436	4.56694	12.5893	5.03629	6.89421	17.0254	53.3196	73.1319	107.364	46.2701	35.8477	27.4236	24.2435	23.1628	11.0738	7.66089	14.6066	6.62436	4.56694	12.5893	5.03629	6.89421	17.0254	7.66089	14.6066	6.62436
Endogenous1	hsa-miR-568	nmiR00519.1	33.0646	82.4159	40.3668	47.7532	62.3082	6.67374	10.1907	39.5209	44.9007	39.5209	44.9007	60.2263	88.4173	43.1854	26.8858	25.1383	18.856	19.8538	22.1476	15.3218	13.3894	7.17639	9.13388	22.2734	20.8646	10.9158	20.0299	44.9007	60.2263	88.4173	43.1854	26.8858	25.1383	18.856	19.8538	22.1476	15.3218	13.3894	7.17639	9.13388	22.2734	20.8646	10.9158	20.0299	15.3218	13.3894	7.17639
Endogenous1	hsa-miR-569	nmiR00520.1	70.8526	53.328	77.0639	71.6298	110.77	17.5186	20.3813	72.0676	72.9637	72.0676	72.9637	111.849	151.573	49.3547	56.7588	36.5648	36.3652	36.3987	29.5302	20.429	26.7787	17.665	16.7454	22.2734	30.9372	13.7884	28.0418	72.9637	111.849	151.573	49.3547	56.7588	36.5648	36.3652	36.3987	29.5302	20.429	26.7787	17.665	16.7454	22.2734	30.9372	13.7884	28.0418	20.429	26.7787	17.665
Endogenous1	hsa-miR-570	nmiR00521.1	66.1291	159.984	121.1	121.554	186.925	32.9516	37.627	123.212	129.09	123.212	129.09	206.49	284.199	132.641	80.6573	91.4121	71.3836	99.2691	57.2147	39.5813	27.9959	20.4251	14.2083	26.1471	18.7062	17.2355	45.0672	129.09	206.49	284.199	132.641	80.6573	91.4121	71.3836	99.2691	57.2147	39.5813	27.9959	20.4251	14.2083	26.1471	18.7062	17.2355	45.0672	39.5813	27.9959	20.4251
Endogenous1	hsa-miR-571	nmiR00522.1	85.0231	82.4159	88.0731	43.412	55.3851	11.2619	18.0296	23.2476	53.3196	23.2476	53.3196	103.245	126.31	74.0321	32.8604	41.1354	26.9372	46.3256	25.8389	12.7682	13.3894	9.38451	7.10413	16.463	15.8283	12.0649	16.0239	53.3196	103.245	126.31	74.0321	32.8604	41.1354	26.9372	46.3256	25.8389	12.7682	13.3894	9.38451	7.10413	16.463	15.8283	12.0649	16.0239	12.7682	13.3894	9.38451
Endogenous1	hsa-miR-572	nmiR00523.1	70.8526	53.328	91.7428	52.0944	69.2314	10.8448	16.4618	46.4952	64.5448	46.4952	64.5448	116.151	138.941	64.7781	38.835	59.4178	37.7121	38.0531	29.5302	8.93771	14.6066	4.96827	8.62644	7.74728	10.0726	8.61777	11.0164	64.5448	116.151	138.941	64.7781	38.835	59.4178	37.7121	38.0531	29.5302	8.93771	14.6066	4.96827	8.62644	7.74728	10.0726	8.61777	11.0164	8.93771	14.6066	4.96827
Endogenous1	hsa-miR-573	nmiR00524.1	66.1291	53.328	66.0548	47.7532	38.0773	12.9304	18.8135	41.8457	39.2881	41.8457	39.2881	90.3394	101.048	46.2701	38.835	29.7089	29.6309	36.3987	7.38254	6.38408	7.30329	5.5203	5.58181	3.87364	6.47523	8.04325	9.01345	39.2881	90.3394	101.048	46.2701	38.835	29.7089	29.6309	36.3987	7.38254	6.38408	7.30329	5.5203	5.58181	3.87364	6.47523	8.04325	9.01345	6.38408	7.30329	5.5203
Endogenous1	hsa-miR-574-3p	nmiR00525.1	23.6175	58.1759	51.3759	39.0708	62.3082	18.3528	17.2457	48.82	47.707	48.82	47.707	60.2263	151.573	74.0321	47.7969	22.853	24.2435	46.3256	9.22818	6.38408	6.08607	2.20812	2.02975	6.77887	4.31682	5.74518	2.00299	47.707	60.2263	151.573	74.0321	47.7969	22.853	24.2435	46.3256	9.22818	6.38408	6.08607	2.20812	2.02975	6.77887	4.31682	5.74518	2.00299	6.38408	6.08607	2.20812
Endogenous1	hsa-miR-574-5p	nmiR00526.1	42.5116	82.4159	99.0822	93.3358	96.9239	18.7699	36.8431	79.0418	72.9637	79.0418	72.9637	111.849	252.621	101.794	53.7715	54.8472	65.9961	66.1794	22.1476	19.1522	7.30329	4.41624	3.55206	11.6209	6.47523	8.04325	13.0194	72.9637	111.849	252.621	101.794	53.7715	54.8472	65.9961	66.1794	22.1476	19.1522	7.30329	4.41624	3.55206	11.6209	6.47523	8.04325	13.0194	19.1522	7.30329	4.41624
Endogenous1	hsa-miR-576-3p	nmiR00528.1	122.811	82.4159	91.7428	67.2886	114.232	16.2672	22.733	55.7942	109.446	55.7942	109.446	129.056	145.257	77.1168	56.7588	61.7031	41.7527	54.598	35.0671	14.045	8.5205	13.2487	8.119	18.3998	13.6699	5.17066	12.0179	109.446	129.056	145.257	77.1168	56.7588	61.7031	41.7527	54.598	35.0671	14.045	8.5205	13.2487	8.119	18.3998	13.6699	5.17066	12.0179	14.045	8.5205	13.2487
Endogenous1	hsa-miR-576-5p	nmiR00529.1	18.894	38.784	84.4033	49.9238	83.0777	6.25663	12.5423	44.1704	58.9322	44.1704	58.9322	77.4338	132.626	43.1854	41.8223	15.9971	28.2841	28.1262	20.302	20.429	7.30329	3.31218	3.55206	7.74728	10.0726	6.3197	19.0284	58.9322	77.4338	132.626	43.1854	41.8223	15.9971	28.2841	28.1262	20.302	20.429	7.30329	3.31218	3.55206	7.74728	10.0726	6.3197	19.0284	20.429	7.30329	3.31218
Endogenous1	hsa-miR-577	nmiR00530.1	141.705	179.376	201.834	117.212	155.771	23.3581	47.0338	139.486	143.121	139.486	143.121	258.113	479.98	191.25	152.353	134.833	113.136	112.505	44.2953	21.7059	30.4304	12.6967	13.1934	26.1471	28.0593	14.9375	35.0523	143.121	258.113	479.98	191.25	152.353	134.833	113.136	112.505	44.2953	21.7059	30.4304	12.6967	13.1934	26.1471	28.0593	14.9375	35.0523	21.7059	30.4304	12.6967
Endogenous1	hsa-miR-578	nmiR00531.1	136.982	164.832	183.486	149.771	235.387	29.6147	36.8431	167.383	199.247	167.383	199.247	206.49	328.407	200.504	137.416	123.406	87.5459	119.123	55.3691	28.0899	13.3894	13.2487	7.10413	19.3682	14.3894	9.19228	16.0239	199.247	206.49	328.407	200.504	137.416	123.406	87.5459	119.123	55.3691	28.0899	13.3894	13.2487	7.10413	19.3682	14.3894	9.19228	16.0239	28.0899	13.3894	13.2487
Endogenous1	hsa-miR-579	nmiR00532.1	146.429	189.072	165.137	169.307	432.696	215.645	143.453	206.904	162.765	206.904	162.765	150.566	183.15	144.98	107.543	132.548	121.217	122.432	160.57	143.003	125.373	124.207	130.411	124.925	108.64	93.6464	133.199	162.765	150.566	183.15	144.98	107.543	132.548	121.217	122.432	160.57	143.003	125.373	124.207	130.411	124.925	108.64	93.6464	133.199	143.003	125.373	124.207
Endogenous1	hsa-miR-580	nmiR00533.1	99.1937	140.592	154.128	108.53	72.6929	14.1817	29.0042	76.7171	72.9637	76.7171	72.9637	111.849	195.781	117.218	74.6826	79.9856	51.1807	67.8339	53.5234	17.8754	15.8238	11.5926	7.61156	15.4946	25.1814	10.9158	24.0359	72.9637	111.849	195.781	117.218	74.6826	79.9856	51.1807	67.8339	53.5234	17.8754	15.8238	11.5926	7.61156	15.4946	25.1814	10.9158	24.0359	17.8754	15.8238	11.5926
Endogenous1	hsa-miR-581	nmiR00534.1	66.1291	106.656	143.119	97.677	145.386	15.8501	21.1652	72.0676	81.3826	72.0676	81.3826	176.377	208.412	77.1168	68.708	79.9856	56.5681	66.1794	27.6845	15.3218	15.8238	6.62436	9.13388	19.3682	12.231	8.04325	17.0254	81.3826	176.377	208.412	77.1168	68.708	79.9856	56.5681	66.1794	27.6845	15.3218	15.8238	6.62436	9.13388	19.3682	12.231	8.04325	17.0254	15.3218	15.8238	6.62436
Endogenous1	hsa-miR-582-3p	nmiR00535.2	61.4056	67.8719	66.0548	54.265	69.2314	8.75928	20.3813	65.0933	53.3196	65.0933	53.3196	77.4338	132.626	43.1854	38.835	41.1354	25.5903	31.4352	29.5302	8.93771	3.65164	4.96827	5.07438	14.5262	13.6699	6.89421	13.0194	53.3196	77.4338	132.626	43.1854	38.835	41.1354	25.5903	31.4352	29.5302	8.93771	3.65164	4.96827	5.07438	14.5262	13.6699	6.89421	13.0194	8.93771	3.65164	4.96827
Endogenous1	hsa-miR-582-5p	nmiR00536.1	9.44702	43.632	40.3668	39.0708	34.6157	18.7699	10.1907	39.5209	50.5133	39.5209	50.5133	86.0375	126.31	37.0161	14.9365	29.7089	32.3246	24.8173	16.6107	10.2145	2.43443	4.96827	6.08925	5.81046	9.35311	9.19228	9.01345	50.5133	86.0375	126.31	37.0161	14.9365	29.7089	32.3246	24.8173	16.6107	10.2145	2.43443	4.96827	6.08925	5.81046	9.35311	9.19228	9.01345	10.2145	2.43443	4.96827
Endogenous1	hsa-miR-583	nmiR00537.1	51.9586	33.936	36.6971	32.559	79.6161	6.25663	10.9746	32.5466	58.9322	32.5466	58.9322	81.7357	113.679	33.9314	29.8731	25.1383	21.5498	28.1262	9.22818	12.7682	2.43443	2.20812	2.53719	3.87364	3.59735	2.29807	7.01046	58.9322	81.7357	113.679	33.9314	29.8731	25.1383	21.5498	28.1262	9.22818	12.7682	2.43443	2.20812	2.53719	3.87364	3.59735	2.29807	7.01046	12.7682	2.43443	2.20812
Endogenous1	hsa-miR-584	nmiR00538.1	188.94	227.856	190.825	149.771	193.848	24.6094	50.1694	139.486	176.797	139.486	176.797	219.396	397.878	185.08	155.34	134.833	101.014	119.123	49.8322	26.8131	13.3894	9.38451	8.119	18.3998	20.1452	10.9158	18.0269	176.797	219.396	397.878	185.08	155.34	134.833	101.014	119.123	49.8322	26.8131	13.3894	9.38451	8.119	18.3998	20.1452	10.9158	18.0269	26.8131	13.3894	9.38451
Endogenous1	hsa-miR-586	nmiR00540.1	37.7881	48.48	18.3486	21.706	45.0004	2.50265	4.70338	16.2733	33.6755	16.2733	33.6755	34.415	50.5242	30.8467	29.8731	20.5677	9.42802	16.5448	16.6107	5.10726	3.65164	2.76015	2.53719	7.74728	3.59735	2.87259	9.01345	33.6755	34.415	50.5242	30.8467	29.8731	20.5677	9.42802	16.5448	16.6107	5.10726	3.65164	2.76015	2.53719	7.74728	3.59735	2.87259	9.01345	5.10726	3.65164	2.76015
Endogenous1	hsa-miR-587	nmiR00541.1	85.0231	72.7199	84.4033	71.6298	96.9239	15.0159	31.3559	97.6399	61.7385	97.6399	61.7385	141.962	208.412	92.5402	59.7461	47.9913	55.2213	44.6711	33.2214	21.7059	10.9549	6.07233	5.58181	13.5577	15.1089	9.19228	12.0179	61.7385	141.962	208.412	92.5402	59.7461	47.9913	55.2213	44.6711	33.2214	21.7059	10.9549	6.07233	5.58181	13.5577	15.1089	9.19228	12.0179	21.7059	10.9549	6.07233
Endogenous1	hsa-miR-588	nmiR00542.1	42.5116	67.8719	58.7154	32.559	65.7698	11.2619	20.3813	60.4438	42.0944	60.4438	42.0944	55.9244	138.941	49.3547	38.835	31.9942	25.5903	33.0897	27.6845	21.7059	15.8238	7.72842	8.62644	15.4946	8.63364	9.19228	23.0344	42.0944	55.9244	138.941	49.3547	38.835	31.9942	25.5903	33.0897	27.6845	21.7059	15.8238	7.72842	8.62644	15.4946	8.63364	9.19228	23.0344	21.7059	15.8238	7.72842
Endogenous1	hsa-miR-589	nmiR00543.1	89.7467	77.5679	62.3851	54.265	79.6161	4.17108	22.733	69.7428	95.4141	69.7428	95.4141	68.83	101.048	61.6934	32.8604	50.2766	35.0184	43.0166	25.8389	10.2145	9.73772	7.17639	6.59669	8.71569	7.91417	6.89421	6.00897	95.4141	68.83	101.048	61.6934	32.8604	50.2766	35.0184	43.0166	25.8389	10.2145	9.73772	7.17639	6.59669	8.71569	7.91417	6.89421	6.00897	10.2145	9.73772	7.17639
Endogenous1	hsa-miR-590-3p	nmiR00544.1	118.088	43.632	58.7154	73.8004	72.6929	7.92506	8.62286	27.8971	39.2881	27.8971	39.2881	68.83	88.4173	33.9314	41.8223	22.853	43.0995	28.1262	22.1476	7.66089	9.73772	3.31218	5.58181	12.5893	10.0726	9.19228	12.0179	39.2881	68.83	88.4173	33.9314	41.8223	22.853	43.0995	28.1262	22.1476	7.66089	9.73772	3.31218	5.58181	12.5893	10.0726	9.19228	12.0179	7.66089	9.73772	3.31218
Endogenous1	hsa-miR-590-5p	nmiR00545.1	4.72351	4.848	3.66971	2.1706	3.46157	0.417108	0.783897	2.32476	2.8063	2.32476	2.8063	4.30188	6.31552	3.08467	2.98731	2.2853	1.34686	1.65448	1.84564	1.27682	1.21721	0.55203	0.507438	0.96841	0.71947	0.574518	1.00149	2.8063	4.30188	6.31552	3.08467	2.98731	2.2853	1.34686	1.65448	1.84564	1.27682	1.21721	0.55203	0.507438	0.96841	0.71947	0.574518	1.00149	1.27682	1.21721	0.55203
Endogenous1	hsa-miR-591	nmiR00546.1	61.4056	121.2	135.779	95.5064	100.386	15.433	20.3813	81.3666	86.9952	81.3666	86.9952	111.849	195.781	61.6934	74.6826	63.9885	47.1401	56.2525	40.604	20.429	14.6066	9.93654	11.1636	12.5893	20.8646	12.0649	14.0209	86.9952	111.849	195.781	61.6934	74.6826	63.9885	47.1401	56.2525	40.604	20.429	14.6066	9.93654	11.1636	12.5893	20.8646	12.0649	14.0209	20.429	14.6066	9.93654
Endogenous1	hsa-miR-592	nmiR00547.1	118.088	92.1119	124.77	80.3122	128.078	16.6843	20.3813	62.7685	89.8015	62.7685	89.8015	124.754	157.888	70.9474	38.835	63.9885	37.7121	46.3256	33.2214	8.93771	10.9549	5.5203	2.53719	1.93682	5.03629	2.87259	5.00747	89.8015	124.754	157.888	70.9474	38.835	63.9885	37.7121	46.3256	33.2214	8.93771	10.9549	5.5203	2.53719	1.93682	5.03629	2.87259	5.00747	8.93771	10.9549	5.5203
Endogenous1	hsa-miR-593	nmiR00548.1	42.5116	14.544	25.688	34.7296	48.462	2.50265	7.83897	11.6238	14.0315	11.6238	14.0315	64.5282	82.1018	40.1007	20.9111	11.4265	21.5498	14.8904	12.9195	10.2145	6.08607	3.31218	3.55206	13.5577	6.47523	1.72355	14.0209	14.0315	64.5282	82.1018	40.1007	20.9111	11.4265	21.5498	14.8904	12.9195	10.2145	6.08607	3.31218	3.55206	13.5577	6.47523	1.72355	14.0209	10.2145	6.08607	3.31218
Endogenous1	hsa-miR-595	nmiR00549.1	94.4702	92.1119	128.44	62.9474	69.2314	13.7646	16.4618	74.3923	61.7385	74.3923	61.7385	124.754	202.097	58.6088	56.7588	52.5619	25.5903	38.0531	23.9933	16.5986	10.9549	12.6967	7.10413	8.71569	9.35311	9.7668	18.0269	61.7385	124.754	202.097	58.6088	56.7588	52.5619	25.5903	38.0531	23.9933	16.5986	10.9549	12.6967	7.10413	8.71569	9.35311	9.7668	18.0269	16.5986	10.9549	12.6967
Endogenous1	hsa-miR-596	nmiR00550.1	56.6821	121.2	80.7336	47.7532	100.386	12.0961	21.9491	39.5209	75.77	39.5209	75.77	98.9432	233.674	67.8628	41.8223	47.9913	40.4058	34.7442	16.6107	14.045	7.30329	4.96827	5.58181	12.5893	10.0726	4.59614	13.0194	75.77	98.9432	233.674	67.8628	41.8223	47.9913	40.4058	34.7442	16.6107	14.045	7.30329	4.96827	5.58181	12.5893	10.0726	4.59614	13.0194	14.045	7.30329	4.96827
Endogenous1	hsa-miR-597	nmiR00551.1	37.7881	38.784	18.3486	39.0708	20.7694	5.42241	7.83897	44.1704	50.5133	44.1704	50.5133	68.83	75.7863	33.9314	35.8477	13.7118	16.1623	14.8904	7.38254	10.2145	8.5205	4.96827	3.55206	7.74728	8.63364	9.19228	12.0179	50.5133	68.83	75.7863	33.9314	35.8477	13.7118	16.1623	14.8904	7.38254	10.2145	8.5205	4.96827	3.55206	7.74728	8.63364	9.19228	12.0179	10.2145	8.5205	4.96827
Endogenous1	hsa-miR-598	nmiR00552.1	80.2996	101.808	113.761	43.412	48.462	9.59349	21.9491	62.7685	70.1574	62.7685	70.1574	103.245	208.412	74.0321	74.6826	41.1354	33.6715	41.3621	20.302	11.4913	13.3894	8.83248	6.08925	13.5577	17.9867	9.7668	19.0284	70.1574	103.245	208.412	74.0321	74.6826	41.1354	33.6715	41.3621	20.302	11.4913	13.3894	8.83248	6.08925	13.5577	17.9867	9.7668	19.0284	11.4913	13.3894	8.83248
Endogenous1	hsa-miR-599	nmiR00553.1	89.7467	130.896	128.44	104.189	145.386	17.1014	36.0592	102.289	117.864	102.289	117.864	197.886	271.567	92.5402	101.568	63.9885	68.6899	95.9601	44.2953	29.3668	13.3894	7.72842	10.6562	20.3366	23.7425	8.61777	17.0254	117.864	197.886	271.567	92.5402	101.568	63.9885	68.6899	95.9601	44.2953	29.3668	13.3894	7.72842	10.6562	20.3366	23.7425	8.61777	17.0254	29.3668	13.3894	7.72842
Endogenous1	hsa-miR-600	nmiR00554.1	122.811	111.504	106.422	78.1416	114.232	27.5292	34.4914	79.0418	126.283	79.0418	126.283	163.471	233.674	120.302	95.5938	84.5562	56.5681	89.3422	55.3691	48.519	40.1681	25.3934	23.3421	44.5469	28.7788	30.4494	36.0538	126.283	163.471	233.674	120.302	95.5938	84.5562	56.5681	89.3422	55.3691	48.519	40.1681	25.3934	23.3421	44.5469	28.7788	30.4494	36.0538	48.519	40.1681	25.3934
Endogenous1	hsa-miR-601	nmiR00555.1	108.641	135.744	143.119	86.824	79.6161	17.9357	32.1398	134.836	123.477	134.836	123.477	189.283	258.936	135.726	116.505	100.553	78.1179	79.4153	35.0671	20.429	15.8238	15.4568	9.64131	18.3998	14.3894	12.6394	19.0284	123.477	189.283	258.936	135.726	116.505	100.553	78.1179	79.4153	35.0671	20.429	15.8238	15.4568	9.64131	18.3998	14.3894	12.6394	19.0284	20.429	15.8238	15.4568
Endogenous1	hsa-miR-602	nmiR00556.1	3.82345	20.0276	10.0879	5.66713	55.4415	15.3413	9.04154	7.17639	20.1452	15.512	16.0239	6.83485	17.0871	25.6307	5.66713	36.8364	24.635	19.2077	17.3897	19.993	6.83485	17.8754	26.8308	9.59265	1.39019	3.23085	7.88795	22.3004	21.5965	47.9865	19.4754	5.58181	6.83485	17.0871	25.6307	5.66713	36.8364	55.2545	15.3413	99.7187	249.297	9.04154	58.77	24.635	61.5874	92.3811	10.0879
Endogenous1	hsa-miR-603	nmiR00557.1	4.72351	4.848	3.66971	2.1706	3.46157	0.417108	0.783897	2.32476	2.8063	2.32476	2.8063	4.30188	6.31552	3.08467	2.98731	2.2853	1.34686	1.65448	1.84564	1.27682	1.21721	0.55203	0.507438	0.96841	0.71947	0.574518	1.00149	1.93747	2.89783	2.33986	1.24499	0.456059	2.65673	10.0853	2.33986	14.3894	12.0649	18.0269	12	3	8	3	8	6	7	8	4
Endogenous1	hsa-miR-604	nmiR00558.1	18.894	29.088	58.7154	39.0708	31.1541	8.75928	8.62286	46.4952	36.4818	46.4952	36.4818	64.5282	82.1018	30.8467	23.8984	18.2824	14.8155	29.7807	20.302	8.93771	3.65164	2.76015	3.04463	5.81046	7.1947	2.29807	7.01046	15.4998	28.9783	14.0392	13.6949	0.912119	31.8808	90.768	14.0392	15.1089	4.59614	12.0179	22	8	19	13	23	13	21	17	13
Endogenous1	hsa-miR-605	nmiR00559.1	70.8526	72.7199	66.0548	52.0944	55.3851	8.34217	20.3813	39.5209	70.1574	39.5209	70.1574	90.3394	132.626	43.1854	50.7842	45.706	33.6715	31.4352	18.4564	11.4913	13.3894	4.96827	3.55206	5.81046	2.15841	6.3197	8.01195	34.8745	57.9565	18.7189	9.95996	6.84089	77.0453	90.768	18.7189	12.9505	7.46873	13.0194	33	116	48	18	19	54	53	216	294
Endogenous1	hsa-miR-606	nmiR00560.1	70.8526	29.088	33.0274	19.5354	34.6157	9.17639	14.894	34.8714	36.4818	34.8714	36.4818	51.6225	56.8397	43.1854	29.8731	15.9971	10.7749	13.2359	22.1476	12.7682	7.30329	2.76015	4.0595	3.87364	5.75576	1.72355	7.01046	19.3747	20.2848	18.7189	4.97998	3.19242	26.5673	121.024	18.7189	13.6699	9.7668	21.0314	25	21	76	43	15	24	50	39	25
Endogenous1	hsa-miR-607	nmiR00561.1	99.1937	63.0239	91.7428	49.9238	79.6161	15.0159	29.7881	76.7171	56.1259	76.7171	56.1259	77.4338	164.204	77.1168	38.835	52.5619	45.7932	41.3621	14.7651	14.045	9.73772	3.31218	3.55206	7.74728	8.63364	8.04325	8.01195	36.812	95.6282	9.35944	9.95996	3.64848	47.8212	191.621	9.35944	13.6699	9.7668	29.0433	20	27	25	26	12	21	21	21	17
Endogenous1	hsa-miR-608	nmiR00562.1	47.2351	43.632	77.0639	39.0708	62.3082	10.8448	15.6779	51.1447	53.3196	51.1447	53.3196	98.9432	164.204	70.9474	41.8223	34.2795	32.3246	44.6711	9.22818	5.10726	4.86886	4.96827	5.07438	5.81046	7.91417	1.72355	6.00897	36.812	86.9348	4.67972	14.9399	5.01665	37.1943	70.5973	4.67972	5.03629	5.17066	10.0149	27	25	15	25	15	26	28	32	49
Endogenous1	hsa-miR-609	nmiR00563.1	66.1291	96.9599	69.7245	78.1416	90.0008	16.2672	21.9491	95.3151	89.8015	95.3151	89.8015	111.849	176.835	77.1168	86.6319	70.8444	41.7527	67.8339	25.8389	17.8754	10.9549	5.5203	2.53719	8.71569	7.1947	9.19228	19.0284	38.7494	78.2413	37.4378	23.6549	7.29695	82.3587	242.048	37.4378	11.5115	6.3197	19.0284	17	13	4	8	12	15	21	11	16
Endogenous1	hsa-miR-610	nmiR00564.1	56.6821	96.9599	62.3851	52.0944	65.7698	7.92506	15.6779	69.7428	70.1574	69.7428	70.1574	77.4338	164.204	67.8628	77.6699	34.2795	43.0995	31.4352	7.38254	10.2145	9.73772	3.31218	2.53719	5.81046	3.59735	8.04325	6.00897	34.8745	49.263	30.4182	6.22497	2.73636	69.0751	161.365	30.4182	11.5115	5.17066	20.0299	5	15	2	8	1	5	5	6	9
Endogenous1	hsa-miR-611	nmiR00565.1	28.341	53.328	51.3759	47.7532	51.9235	10.0106	12.5423	34.8714	50.5133	34.8714	50.5133	90.3394	170.519	46.2701	44.8096	36.5648	21.5498	21.5083	18.4564	15.3218	9.73772	7.72842	7.10413	2.90523	5.03629	4.59614	10.0149	27.1246	57.9565	23.3986	8.71496	5.92877	37.1943	110.939	23.3986	25.1814	22.4062	51.0762	10	9	7	12	6	1	11	10	9
Endogenous1	hsa-miR-612	nmiR00566.1	33.0646	38.784	44.0365	58.6062	51.9235	6.67374	10.1907	27.8971	39.2881	27.8971	39.2881	90.3394	113.679	80.2015	26.8858	18.2824	25.5903	28.1262	9.22818	8.93771	7.30329	3.86421	6.08925	14.5262	7.1947	5.17066	18.0269	21.3122	46.3652	11.6993	13.6949	5.01665	47.8212	110.939	11.6993	5.75576	4.59614	13.0194	28	23	15	18	17	17	26	19	21
Endogenous1	hsa-miR-613	nmiR00567.1	103.917	121.2	110.091	86.824	110.77	21.2725	30.572	88.3409	115.058	88.3409	115.058	111.849	258.936	89.4555	83.6446	77.7003	56.5681	82.7242	36.9127	11.4913	30.4304	19.8731	10.6562	20.3366	18.7062	13.2139	27.0403	56.1867	78.2413	51.4769	31.1249	8.66513	87.6722	272.304	51.4769	9.35311	5.74518	15.0224	6	7	5	4	7	5	4	3	6
Endogenous1	hsa-miR-614	nmiR00568.1	75.5761	106.656	88.0731	80.3122	55.3851	12.9304	22.733	83.6913	103.833	83.6913	103.833	116.151	132.626	74.0321	71.6953	41.1354	30.9778	54.598	42.4496	20.429	15.8238	10.4886	7.10413	10.6525	12.9505	13.7884	24.0359	63.9366	95.6282	46.7972	16.1849	10.4894	106.269	181.536	46.7972	9.35311	13.2139	15.0224	18	14	4	8	15	13	5	20	19
Endogenous1	hsa-miR-615-3p	nmiR00569.1	4.58814	22.531	34.7471	6.47672	48.9189	12.9811	10.4325	7.17639	9.35311	9.7668	24.0359	12.8154	32.0384	48.0576	6.47672	42.0987	15.16	21.6086	31.8811	35.543	12.8154	28.0899	17.0742	8.72059	5.09737	6.24631	7.39496	31.8578	18.5113	31.3758	9.73772	8.62644	12.8154	32.0384	48.0576	6.47672	42.0987	63.148	12.9811	84.3774	210.944	10.4325	67.8115	15.16	37.8999	56.8499	34.7471
Endogenous1	hsa-miR-615-5p	nmiR00570.1	85.0231	101.808	128.44	75.971	114.232	15.8501	17.2457	48.82	89.8015	48.82	89.8015	120.453	265.252	83.2861	134.429	59.4178	51.1807	94.3056	51.6778	17.8754	24.3443	19.8731	31.9686	31.9575	32.3761	13.7884	39.0583	14	9	8	16	15	17	17	16	14	15	8	14	14	9	8	16	15	17	17	16
Endogenous1	hsa-miR-616	nmiR00571.1	118.088	116.352	150.458	71.6298	145.386	22.5239	45.466	104.614	92.6078	104.614	92.6078	180.679	246.305	132.641	107.543	132.548	64.6493	86.0332	57.2147	24.2595	15.8238	16.5609	10.1488	19.3682	12.9505	11.4904	26.0389	45	26	36	37	32	38	44	51	40	43	38	29	45	26	36	37	32	38	44	51
Endogenous1	hsa-miR-617	nmiR00572.1	75.5761	72.7199	77.0639	80.3122	124.616	15.433	25.8686	109.264	112.252	109.264	112.252	111.849	214.728	101.794	65.7207	70.8444	45.7932	69.4883	31.3758	16.5986	9.73772	11.5926	13.1934	25.1787	14.3894	12.0649	18.0269	12	3	8	3	8	6	7	8	4	7	3	8	12	3	8	3	8	6	7	8
Endogenous1	hsa-miR-619	nmiR00574.1	70.8526	106.656	110.091	95.5064	86.5392	8.34217	19.5974	88.3409	78.5763	88.3409	78.5763	129.056	202.097	80.2015	80.6573	47.9913	33.6715	59.5614	22.1476	14.045	14.6066	9.38451	12.6859	13.5577	15.1089	4.59614	12.0179	22	8	19	13	23	13	21	17	13	19	8	11	22	8	19	13	23	13	21	17
Endogenous1	hsa-miR-620	nmiR00575.1	51.9586	87.2639	51.3759	67.2886	79.6161	7.92506	20.3813	83.6913	84.1889	83.6913	84.1889	98.9432	202.097	77.1168	53.7715	54.8472	41.7527	51.289	27.6845	17.8754	19.4754	7.17639	7.61156	16.463	12.9505	7.46873	13.0194	33	116	48	18	19	54	53	216	294	88	197	157	33	116	48	18	19	54	53	216
Endogenous1	hsa-miR-622	nmiR00577.1	56.6821	72.7199	66.0548	73.8004	83.0777	10.4277	19.5974	46.4952	64.5448	46.4952	64.5448	90.3394	164.204	95.6248	47.7969	47.9913	37.7121	47.98	22.1476	28.0899	15.8238	4.96827	10.6562	11.6209	13.6699	9.7668	21.0314	25	21	76	43	15	24	50	39	25	53	24	39	25	21	76	43	15	24	50	39
Endogenous1	hsa-miR-623	nmiR00578.1	89.7467	126.048	102.752	56.4356	79.6161	15.8501	25.0847	72.0676	109.446	72.0676	109.446	133.358	176.835	61.6934	80.6573	68.5591	49.8338	46.3256	42.4496	12.7682	15.8238	9.93654	11.6711	22.2734	13.6699	9.7668	29.0433	20	27	25	26	12	21	21	21	17	29	19	26	20	27	25	26	12	21	21	21
Endogenous1	hsa-miR-624	nmiR00579.1	28.341	92.1119	62.3851	23.8766	69.2314	10.4277	20.3813	48.82	56.1259	48.82	56.1259	90.3394	151.573	24.6774	35.8477	36.5648	22.8966	34.7442	14.7651	11.4913	13.3894	3.86421	1.01488	2.90523	5.03629	5.17066	10.0149	27	25	15	25	15	26	28	32	49	26	23	23	27	25	15	25	15	26	28	32
Endogenous1	hsa-miR-625	nmiR00580.1	70.8526	82.4159	69.7245	71.6298	93.4624	13.7646	22.733	55.7942	61.7385	55.7942	61.7385	81.7357	170.519	49.3547	71.6953	50.2766	49.8338	59.5614	23.9933	22.9827	9.73772	8.83248	8.62644	15.4946	11.5115	6.3197	19.0284	17	13	4	8	12	15	21	11	16	12	9	16	17	13	4	8	12	15	21	11
Endogenous1	hsa-miR-626	nmiR00581.1	108.641	67.8719	95.4125	82.4828	114.232	19.6041	26.6525	88.3409	50.5133	88.3409	50.5133	159.169	221.043	104.879	80.6573	41.1354	36.3652	56.2525	25.8389	19.1522	15.8238	7.17639	6.59669	7.74728	11.5115	5.17066	20.0299	5	15	2	8	1	5	5	6	9	3	8	7	5	15	2	8	1	5	5	6
Endogenous1	hsa-miR-627	nmiR00582.1	113.364	155.136	154.128	108.53	152.309	17.5186	48.6016	139.486	120.671	139.486	120.671	141.962	359.985	101.794	143.391	89.1268	82.1585	72.7973	64.5973	45.9654	43.8197	19.3211	16.7454	45.5153	25.1814	22.4062	51.0762	10	9	7	12	6	1	11	10	9	5	11	6	10	9	7	12	6	1	11	10
Endogenous1	hsa-miR-628-5p	nmiR00584.1	42.5116	33.936	11.0091	34.7296	27.6926	6.67374	3.91948	34.8714	33.6755	34.8714	33.6755	47.3207	94.7328	52.4394	20.9111	18.2824	12.1217	13.2359	9.22818	8.93771	10.9549	1.65609	2.53719	5.81046	5.75576	4.59614	13.0194	28	23	15	18	17	17	26	19	21	26	12	20	28	23	15	18	17	17	26	19
Endogenous1	hsa-miR-629	nmiR00585.1	51.9586	72.7199	77.0639	52.0944	90.0008	14.5988	21.1652	48.82	64.5448	48.82	64.5448	116.151	176.835	58.6088	56.7588	34.2795	28.2841	36.3987	40.604	11.4913	17.041	5.5203	6.59669	10.6525	9.35311	5.74518	15.0224	6	7	5	4	7	5	4	3	6	4	3	4	6	7	5	4	7	5	4	3
Endogenous1	hsa-miR-630	nmiR00586.1	51.9586	87.2639	139.449	80.3122	65.7698	15.0159	29.0042	74.3923	70.1574	74.3923	70.1574	64.5282	164.204	43.1854	53.7715	45.706	32.3246	57.907	25.8389	15.3218	17.041	8.83248	12.1785	21.305	9.35311	13.2139	15.0224	18	14	4	8	15	13	5	20	19	11	20	6	18	14	4	8	15	13	5	20
Endogenous1	hsa-miR-631	nmiR00587.1	23.6175	24.24	29.3577	32.559	72.6929	6.67374	10.1907	46.4952	36.4818	46.4952	36.4818	51.6225	82.1018	49.3547	29.8731	13.7118	18.856	29.7807	31.3758	3.83045	4.86886	6.07233	4.56694	7.74728	10.0726	5.74518	7.01046	12	19	9	18	13	12	15	15	13	11	10	20	12	19	9	18	13	12	15	15
Endogenous1	hsa-miR-632	nmiR00588.1	47.2351	77.5679	117.431	82.4828	65.7698	12.0961	19.5974	83.6913	103.833	83.6913	103.833	103.245	214.728	80.2015	74.6826	50.2766	49.8338	72.7973	42.4496	22.9827	18.2582	4.96827	8.62644	22.2734	16.5478	12.0649	26.0389	16	19	15	20	13	18	15	10	16	17	14	16	16	19	15	20	13	18	15	10
Endogenous1	hsa-miR-633	nmiR00589.1	51.9586	53.328	69.7245	60.7768	38.0773	11.2619	13.3262	53.4695	86.9952	53.4695	86.9952	68.83	151.573	49.3547	41.8223	43.4207	36.3652	36.3987	36.9127	11.4913	15.8238	12.1447	8.62644	6.77887	12.231	9.7668	17.0254	10	6	7	10	7	7	5	5	15	7	4	5	10	6	7	10	7	7	5	5
Endogenous1	hsa-miR-634	nmiR00590.1	3.82345	92.6276	73.9776	28.3357	267.424	57.8251	56.3357	2.20812	10.0726	4.02162	9.01345	65.7855	164.464	246.695	28.3357	184.182	83.3798	106.843	79.7026	108.851	65.7855	3.83045	65.8575	13.0809	0.926795	13.785	7.88795	89.2018	63.247	12.9195	4.86886	2.53719	65.7855	164.464	246.695	28.3357	184.182	276.273	57.8251	375.863	451.036	56.3357	366.182	83.3798	208.45	312.674	73.9776
Endogenous1	hsa-miR-635	nmiR00591.1	80.2996	96.9599	91.7428	80.3122	93.4624	14.1817	27.4364	74.3923	75.77	74.3923	75.77	111.849	157.888	111.048	74.6826	45.706	47.1401	56.2525	20.302	11.4913	9.73772	11.5926	6.08925	12.5893	9.35311	8.61777	133.358	176.835	101.794	110.53	68.5591	55.2213	66.1794	29.5302	12.7682	18.2582	8.28045	6.59669	8.71569	13.6699	8.04325	84.0369	35.0979	19.9199	7.75301	21.1649	8.66513
Endogenous1	hsa-miR-636	nmiR00592.1	18.894	53.328	36.6971	32.559	45.0004	2.91976	14.1101	39.5209	58.9322	39.5209	58.9322	81.7357	113.679	27.762	23.8984	31.9942	16.1623	21.5083	20.302	8.93771	13.3894	3.31218	4.56694	10.6525	6.47523	4.02162	98.9432	221.043	89.4555	47.7969	54.8472	37.7121	44.6711	31.3758	19.1522	10.9549	7.17639	4.0595	8.71569	7.91417	5.74518	34.7739	21.0587	18.6749	6.38483	14.9399	2.73636
Endogenous1	hsa-miR-637	nmiR00593.1	28.341	58.1759	55.0457	26.0472	41.5388	7.92506	13.3262	44.1704	61.7385	44.1704	61.7385	81.7357	132.626	37.0161	23.8984	22.853	16.1623	14.8904	11.0738	6.38408	1.21721	2.76015	3.55206	12.5893	5.75576	7.46873	154.868	328.407	144.98	83.6446	66.2738	67.343	99.2691	36.9127	34.474	13.3894	9.38451	9.13388	21.305	20.1452	10.3413	28.9783	16.379	13.6949	4.10453	26.1449	9.12119
Endogenous1	hsa-miR-638	nmiR00594.1	47.2351	53.328	36.6971	47.7532	86.5392	11.679	21.1652	46.4952	84.1889	46.4952	84.1889	98.9432	208.412	64.7781	38.835	43.4207	39.0589	59.5614	36.9127	28.0899	21.9099	12.1447	9.64131	18.3998	14.3894	10.9158	98.9432	189.466	77.1168	65.7207	45.706	40.4058	52.9435	35.0671	20.429	12.1721	10.4886	7.61156	20.3366	13.6699	10.3413	49.263	53.8168	38.5948	7.75301	26.1449	7.29695
Endogenous1	hsa-miR-639	nmiR00595.1	51.9586	96.9599	102.752	69.4592	107.309	15.8501	29.7881	67.418	109.446	67.418	109.446	129.056	195.781	86.3708	110.53	50.2766	56.5681	69.4883	29.5302	21.7059	15.8238	13.8008	6.08925	14.5262	19.4257	12.0649	193.584	246.305	111.048	95.5938	59.4178	49.8338	54.598	46.1409	20.429	29.2131	10.4886	16.7454	21.305	20.8646	15.512	98.5261	42.1175	21.1649	8.66513	24.8999	17.7863
Endogenous1	hsa-miR-640	nmiR00596.1	18.894	48.48	29.3577	21.706	38.0773	5.0053	13.3262	27.8971	33.6755	27.8971	33.6755	34.415	50.5242	21.5927	11.9492	13.7118	20.2029	8.27242	16.6107	10.2145	3.65164	7.17639	4.0595	12.5893	6.47523	4.02162	111.849	138.941	74.0321	53.7715	47.9913	22.8966	38.0531	22.1476	12.7682	13.3894	14.3528	9.64131	6.77887	12.9505	6.3197	26.0804	16.379	9.95996	3.19242	12.4499	10.4894
Endogenous1	hsa-miR-641	nmiR00597.2	42.5116	72.7199	73.3942	47.7532	90.0008	10.4277	16.4618	27.8971	53.3196	27.8971	53.3196	60.2263	138.941	24.6774	41.8223	22.853	33.6715	26.4718	29.5302	29.3668	18.2582	11.0406	9.64131	18.3998	15.8283	10.9158	64.5282	138.941	52.4394	44.8096	34.2795	24.2435	26.4718	18.4564	19.1522	15.8238	6.07233	11.1636	13.5577	9.35311	6.89421	75.3435	35.0979	11.205	6.38483	14.9399	9.12119
Endogenous1	hsa-miR-642	nmiR00598.1	6.88221	82.6138	50.4393	25.0973	169.586	44.8439	43.8167	26.4974	34.5345	20.6826	31.0463	44.4265	111.066	166.6	25.0973	163.132	90.9598	67.2268	71.0078	71.0861	44.4265	43.4117	46.3441	21.8015	7.87776	9.90794	12.3249	58.9369	40.1079	53.5234	35.2992	20.2975	44.4265	111.066	166.6	25.0973	163.132	244.699	44.8439	291.486	728.714	43.8167	284.808	90.9598	227.4	341.099	50.4393
Endogenous1	hsa-miR-643	nmiR00599.1	75.5761	72.7199	88.0731	62.9474	55.3851	9.17639	16.4618	39.5209	81.3826	39.5209	81.3826	98.9432	157.888	61.6934	50.7842	31.9942	29.6309	36.3987	12.9195	3.83045	7.30329	6.07233	5.07438	6.77887	9.35311	4.02162	10.0149	38.7494	78.2413	23.3986	17.4299	9.12119	71.7318	171.451	23.3986	157.888	61.6934	50.7842	31.9942	29.6309	36.3987	12.9195	3.83045	7.30329	6.07233	5.07438	6.77887
Endogenous1	hsa-miR-644	nmiR00600.1	42.5116	38.784	51.3759	23.8766	58.8467	5.83952	13.3262	32.5466	39.2881	32.5466	39.2881	51.6225	113.679	49.3547	35.8477	22.853	17.5092	26.4718	5.53691	6.38408	7.30329	2.20812	2.53719	6.77887	5.75576	4.59614	7.01046	17.4372	37.6717	9.35944	12.4499	5.01665	42.5077	80.6826	9.35944	113.679	49.3547	35.8477	22.853	17.5092	26.4718	5.53691	6.38408	7.30329	2.20812	2.53719	6.77887
Endogenous1	hsa-miR-645	nmiR00601.1	33.0646	38.784	91.7428	32.559	55.3851	8.75928	15.6779	58.119	56.1259	58.119	56.1259	86.0375	94.7328	64.7781	44.8096	27.4236	22.8966	39.7076	9.22818	8.93771	7.30329	5.5203	7.61156	6.77887	7.91417	6.3197	10.0149	34.8745	34.7739	21.0587	6.22497	5.92877	53.1347	121.024	21.0587	94.7328	64.7781	44.8096	27.4236	22.8966	39.7076	9.22818	8.93771	7.30329	5.5203	7.61156	6.77887
Endogenous1	hsa-miR-646	nmiR00602.1	9.44702	43.632	44.0365	45.5826	65.7698	12.9304	6.27117	51.1447	56.1259	51.1447	56.1259	73.1319	107.364	49.3547	20.9111	22.853	30.9778	29.7807	31.3758	31.9204	21.9099	25.9454	26.8942	31.9575	19.4257	22.9807	28.0418	21.3122	34.7739	56.1566	17.4299	16.4181	34.5375	110.939	56.1566	107.364	49.3547	20.9111	22.853	30.9778	29.7807	31.3758	31.9204	21.9099	25.9454	26.8942	31.9575
Endogenous1	hsa-miR-647	nmiR00603.1	75.5761	106.656	161.467	99.8476	114.232	20.0212	26.6525	109.264	117.864	109.264	117.864	133.358	176.835	101.794	110.53	68.5591	55.2213	66.1794	29.5302	12.7682	18.2582	8.28045	6.59669	8.71569	13.6699	8.04325	20.0299	83.3113	86.9348	42.1175	21.1649	8.66513	119.553	272.304	42.1175	176.835	101.794	110.53	68.5591	55.2213	66.1794	29.5302	12.7682	18.2582	8.28045	6.59669	8.71569
Endogenous1	hsa-miR-648	nmiR00604.1	94.4702	58.1759	80.7336	69.4592	93.4624	14.5988	24.3008	62.7685	64.5448	62.7685	64.5448	98.9432	221.043	89.4555	47.7969	54.8472	37.7121	44.6711	31.3758	19.1522	10.9549	7.17639	4.0595	8.71569	7.91417	5.74518	15.0224	56.1867	75.3435	14.0392	14.9399	2.73636	82.3587	191.621	14.0392	221.043	89.4555	47.7969	54.8472	37.7121	44.6711	31.3758	19.1522	10.9549	7.17639	4.0595	8.71569
Endogenous1	hsa-miR-649	nmiR00605.1	165.323	130.896	157.798	123.724	169.617	25.0265	32.1398	132.511	140.315	132.511	140.315	154.868	328.407	144.98	83.6446	66.2738	67.343	99.2691	36.9127	34.474	13.3894	9.38451	9.13388	21.305	20.1452	10.3413	29.0433	83.3113	121.709	37.4378	26.1449	9.12119	151.434	252.133	37.4378	328.407	144.98	83.6446	66.2738	67.343	99.2691	36.9127	34.474	13.3894	9.38451	9.13388	21.305
Endogenous1	hsa-miR-650	nmiR00606.1	66.1291	72.7199	80.7336	62.9474	79.6161	14.5988	21.9491	83.6913	89.8015	83.6913	89.8015	98.9432	189.466	77.1168	65.7207	45.706	40.4058	52.9435	35.0671	20.429	12.1721	10.4886	7.61156	20.3366	13.6699	10.3413	27.0403	52.3117	81.1391	56.1566	26.1449	7.29695	95.6424	171.451	56.1566	189.466	77.1168	65.7207	45.706	40.4058	52.9435	35.0671	20.429	12.1721	10.4886	7.61156	20.3366
Endogenous1	hsa-miR-651	nmiR00607.1	99.1937	106.656	132.11	99.8476	103.847	20.4383	39.1948	90.6656	123.477	90.6656	123.477	193.584	246.305	111.048	95.5938	59.4178	49.8338	54.598	46.1409	20.429	29.2131	10.4886	16.7454	21.305	20.8646	15.512	33.0493	69.749	118.811	46.7972	24.8999	17.7863	87.6722	322.731	46.7972	246.305	111.048	95.5938	59.4178	49.8338	54.598	46.1409	20.429	29.2131	10.4886	16.7454	21.305
Endogenous1	hsa-miR-652	nmiR00608.1	66.1291	87.2639	80.7336	49.9238	93.4624	8.34217	24.3008	65.0933	67.3511	65.0933	67.3511	111.849	138.941	74.0321	53.7715	47.9913	22.8966	38.0531	22.1476	12.7682	13.3894	14.3528	9.64131	6.77887	12.9505	6.3197	9.01345	38.7494	92.7304	23.3986	12.4499	10.4894	74.3885	242.048	23.3986	138.941	74.0321	53.7715	47.9913	22.8966	38.0531	22.1476	12.7682	13.3894	14.3528	9.64131	6.77887
Endogenous1	hsa-miR-653	nmiR00609.1	75.5761	106.656	58.7154	43.412	48.462	7.50795	14.894	46.4952	56.1259	46.4952	56.1259	64.5282	138.941	52.4394	44.8096	34.2795	24.2435	26.4718	18.4564	19.1522	15.8238	6.07233	11.1636	13.5577	9.35311	6.89421	16.0239	25.1871	34.7739	11.6993	14.9399	9.12119	53.1347	110.939	11.6993	138.941	52.4394	44.8096	34.2795	24.2435	26.4718	18.4564	19.1522	15.8238	6.07233	11.1636	13.5577
Endogenous1	hsa-miR-654-3p	nmiR00610.1	56.6821	72.7199	88.0731	34.7296	83.0777	12.0961	24.3008	67.418	72.9637	67.418	72.9637	133.358	132.626	98.7095	65.7207	36.5648	28.2841	26.4718	16.6107	5.10726	9.73772	9.38451	5.58181	5.81046	10.792	3.44711	19.0284	38.7494	60.8543	42.1175	14.9399	7.29695	74.3885	201.707	42.1175	132.626	98.7095	65.7207	36.5648	28.2841	26.4718	16.6107	5.10726	9.73772	9.38451	5.58181	5.81046
Endogenous1	hsa-miR-654-5p	nmiR00611.1	61.4056	82.4159	80.7336	52.0944	93.4624	7.92506	18.0296	51.1447	39.2881	51.1447	39.2881	60.2263	189.466	55.5241	35.8477	43.4207	43.0995	41.3621	20.302	22.9827	10.9549	12.1447	7.10413	18.3998	17.2673	9.7668	25.0374	52.3117	66.65	49.137	33.6149	7.75301	77.0453	141.195	49.137	189.466	55.5241	35.8477	43.4207	43.0995	41.3621	20.302	22.9827	10.9549	12.1447	7.10413	18.3998
Endogenous1	hsa-miR-655	nmiR00612.2	198.387	266.64	242.201	147.601	180.002	35.0371	56.4405	137.161	196.441	137.161	196.441	223.698	473.664	175.826	161.315	155.401	87.5459	92.6511	180.872	72.7785	86.4222	69.0038	56.833	88.1253	84.178	64.9205	95.142	118.186	228.928	175.489	102.09	54.2711	231.136	373.157	175.489	473.664	175.826	161.315	155.401	87.5459	92.6511	180.872	72.7785	86.4222	69.0038	56.833	88.1253
Endogenous1	hsa-miR-656	nmiR00613.1	151.152	126.048	168.807	110.701	145.386	27.112	48.6016	102.289	165.571	102.289	165.571	176.377	227.359	135.726	125.467	105.124	57.915	90.9966	46.1409	29.3668	29.2131	17.1129	10.6562	24.2103	20.8646	16.661	27.0403	94.9361	153.585	51.4769	34.8599	17.7863	148.777	322.731	51.4769	227.359	135.726	125.467	105.124	57.915	90.9966	46.1409	29.3668	29.2131	17.1129	10.6562	24.2103
Endogenous1	hsa-miR-657	nmiR00614.1	42.5116	63.0239	99.0822	52.0944	72.6929	12.0961	22.733	46.4952	95.4141	46.4952	95.4141	64.5282	151.573	61.6934	50.7842	38.8501	18.856	43.0166	31.3758	16.5986	6.08607	8.28045	9.13388	11.6209	20.1452	9.19228	20.0299	38.7494	46.3652	44.4573	14.9399	10.9454	77.0453	151.28	44.4573	151.573	61.6934	50.7842	38.8501	18.856	43.0166	31.3758	16.5986	6.08607	8.28045	9.13388	11.6209
Endogenous1	hsa-miR-658	nmiR00615.2	42.5116	106.656	102.752	41.2414	79.6161	9.17639	17.2457	62.7685	72.9637	62.7685	72.9637	77.4338	138.941	67.8628	53.7715	41.1354	21.5498	34.7442	33.2214	24.2595	15.8238	4.96827	6.59669	6.77887	13.6699	10.9158	12.0179	27.1246	60.8543	32.758	12.4499	7.75301	82.3587	151.28	32.758	138.941	67.8628	53.7715	41.1354	21.5498	34.7442	33.2214	24.2595	15.8238	4.96827	6.59669	6.77887
Endogenous1	hsa-miR-659	nmiR00616.2	113.364	140.592	150.458	80.3122	76.1545	14.5988	18.8135	83.6913	84.1889	83.6913	84.1889	116.151	208.412	52.4394	77.6699	59.4178	43.0995	46.3256	31.3758	21.7059	8.5205	12.1447	11.1636	14.5262	15.1089	5.74518	15.0224	42.6244	101.424	37.4378	11.205	12.3136	135.493	242.048	37.4378	208.412	52.4394	77.6699	59.4178	43.0995	46.3256	31.3758	21.7059	8.5205	12.1447	11.1636	14.5262
Endogenous1	hsa-miR-660	nmiR00617.1	85.0231	116.352	113.761	88.9946	79.6161	14.5988	33.7076	81.3666	84.1889	81.3666	84.1889	163.471	202.097	64.7781	38.835	38.8501	28.2841	54.598	36.9127	14.045	20.6926	6.07233	5.07438	12.5893	17.9867	9.7668	22.0329	40.6869	101.424	42.1175	26.1449	4.10453	79.702	181.536	42.1175	202.097	64.7781	38.835	38.8501	28.2841	54.598	36.9127	14.045	20.6926	6.07233	5.07438	12.5893
Endogenous1	hsa-miR-661	nmiR00618.1	33.0646	48.48	55.0457	41.2414	58.8467	11.679	16.4618	69.7428	58.9322	69.7428	58.9322	68.83	101.048	70.9474	35.8477	38.8501	29.6309	39.7076	14.7651	7.66089	9.73772	4.41624	3.55206	8.71569	7.1947	6.89421	12.0179	29.0621	46.3652	21.0587	13.6949	3.19242	74.3885	141.195	21.0587	101.048	70.9474	35.8477	38.8501	29.6309	39.7076	14.7651	7.66089	9.73772	4.41624	3.55206	8.71569
Endogenous1	hsa-miR-662	nmiR00619.1	28.341	29.088	47.7062	23.8766	20.7694	7.50795	8.62286	39.5209	47.707	39.5209	47.707	60.2263	101.048	40.1007	20.9111	6.85591	18.856	13.2359	9.22818	1.27682	10.9549	4.41624	4.0595	8.71569	7.1947	2.87259	9.01345	21.3122	52.1609	7.01958	8.71496	2.73636	26.5673	90.768	7.01958	101.048	40.1007	20.9111	6.85591	18.856	13.2359	9.22818	1.27682	10.9549	4.41624	4.0595	8.71569
Endogenous1	hsa-miR-663	nmiR00620.1	47.2351	43.632	55.0457	39.0708	38.0773	6.25663	8.62286	44.1704	25.2567	44.1704	25.2567	47.3207	94.7328	64.7781	35.8477	18.2824	18.856	24.8173	23.9933	8.93771	12.1721	9.93654	7.61156	18.3998	8.63364	10.3413	11.0164	19.3747	49.263	25.7385	6.22497	5.92877	39.851	80.6826	25.7385	94.7328	64.7781	35.8477	18.2824	18.856	24.8173	23.9933	8.93771	12.1721	9.93654	7.61156	18.3998
Endogenous1	hsa-miR-663b	nmiR00621.1	94.4702	106.656	135.779	86.824	107.309	24.6094	32.1398	86.0161	101.027	86.0161	101.027	154.868	239.99	101.794	77.6699	95.9827	70.0367	71.1428	36.9127	25.5363	15.8238	10.4886	12.1785	19.3682	22.3036	12.6394	19.0284	56.1867	133.3	30.4182	28.6349	11.8575	114.24	262.219	30.4182	239.99	101.794	77.6699	95.9827	70.0367	71.1428	36.9127	25.5363	15.8238	10.4886	12.1785	19.3682
Endogenous1	hsa-miR-664	nmiR00622.1	43.5874	2.50345	1.12087	0.404795	3.26126	1.1801	0.695503	2.20812	7.1947	2.29807	6.00897	0.854357	2.13589	3.20384	0.404795	2.63117	1.895	1.20048	1.44914	2.22144	0.854357	7.66089	2.43917	39.2426	31.9744	0.21539	31.5518	1.59289	1.54261	9.22818	6.08607	2.53719	0.854357	2.13589	3.20384	0.404795	2.63117	3.94675	1.1801	7.67067	19.1767	0.695503	4.52077	1.895	4.73749	7.10624	1.12087
Endogenous1	hsa-miR-665	nmiR00623.1	23.6175	33.936	22.0183	28.2178	34.6157	5.42241	8.62286	41.8457	28.063	41.8457	28.063	47.3207	56.8397	33.9314	35.8477	27.4236	20.2029	21.5083	1.84564	10.2145	8.5205	6.07233	1.52231	9.6841	4.31682	4.02162	10.0149	56.4405	137.161	196.441	137.161	196.441	223.698	473.664	175.826	161.315	155.401	87.5459	92.6511	180.872	72.7785	86.4222	69.0038	56.833	88.1253	84.178	64.9205
Endogenous1	hsa-miR-668	nmiR00624.1	80.2996	126.048	128.44	80.3122	90.0008	17.1014	29.0042	151.109	86.9952	151.109	86.9952	176.377	334.723	95.6248	80.6573	68.5591	61.9556	81.0697	23.9933	20.429	14.6066	9.93654	8.62644	16.463	12.9505	10.3413	14.0209	48.6016	102.289	165.571	102.289	165.571	176.377	227.359	135.726	125.467	105.124	57.915	90.9966	46.1409	29.3668	29.2131	17.1129	10.6562	24.2103	20.8646	16.661
Endogenous1	hsa-miR-670	nmiR00710.1	9.44702	38.784	40.3668	21.706	38.0773	7.09084	9.40676	37.1962	39.2881	37.1962	39.2881	21.5094	69.4707	33.9314	17.9238	18.2824	12.1217	26.4718	16.6107	12.7682	9.73772	5.5203	1.52231	3.87364	9.35311	2.87259	8.01195	22.733	46.4952	95.4141	46.4952	95.4141	64.5282	151.573	61.6934	50.7842	38.8501	18.856	43.0166	31.3758	16.5986	6.08607	8.28045	9.13388	11.6209	20.1452	9.19228
Endogenous1	hsa-miR-671-3p	nmiR00625.1	56.6821	63.0239	36.6971	52.0944	27.6926	10.8448	18.8135	62.7685	58.9322	62.7685	58.9322	47.3207	69.4707	49.3547	38.835	34.2795	17.5092	39.7076	14.7651	11.4913	7.30329	4.41624	3.04463	7.74728	8.63364	4.02162	16.0239	17.2457	62.7685	72.9637	62.7685	72.9637	77.4338	138.941	67.8628	53.7715	41.1354	21.5498	34.7442	33.2214	24.2595	15.8238	4.96827	6.59669	6.77887	13.6699	10.9158
Endogenous1	hsa-miR-671-5p	nmiR00626.2	4.58814	35.0483	23.5383	6.88152	45.6577	5.90052	8.34603	1.65609	6.47523	5.74518	20.0299	11.1066	27.7666	41.6499	6.88152	44.7299	36.0049	22.8091	23.1862	24.4358	11.1066	6.38408	17.0742	4.36029	3.24378	3.87702	4.43697	31.8578	16.9687	29.5302	7.30329	6.59669	11.1066	27.7666	41.6499	6.88152	44.7299	67.0948	5.90052	38.3534	95.8834	8.34603	54.2492	36.0049	90.0123	135.018	23.5383
Endogenous1	hsa-miR-675	nmiR00627.1	47.2351	67.8719	36.6971	39.0708	55.3851	9.17639	19.5974	25.5724	30.8693	25.5724	30.8693	64.5282	107.364	46.2701	29.8731	31.9942	21.5498	23.1628	29.5302	10.2145	9.73772	8.28045	6.59669	14.5262	13.6699	8.61777	11.0164	14.9375	27.0403	81.3738	121.709	35.0979	32.3699	12.7697	132.837	342.901	35.0979	32.3699	2.02975	5.81046	13.6699	6.3197	18.0269	27.1246	49.263	35.0979	16.1849
Endogenous1	hsa-miR-708	nmiR00630.1	38.9992	10.4669	1.12087	0.404795	66.2982	4.1103	0.695503	6.62436	12.9505	13.2139	24.0359	0.854357	2.13589	3.20384	0.404795	2.63117	2.31758	4.74189	1.44914	4.08967	0.854357	22.9827	10.7714	44.475	37.5352	0.21539	26.1288	8.52992	1.54261	29.5302	14.6066	7.61156	0.854357	2.13589	3.20384	0.404795	2.63117	3.94675	4.1103	26.717	66.7924	0.695503	4.52077	2.31758	5.79395	8.69093	1.12087
Endogenous1	hsa-miR-711	nmiR00711.1	33.0646	38.784	55.0457	32.559	51.9235	5.42241	9.40676	18.5981	28.063	18.5981	28.063	60.2263	69.4707	40.1007	17.9238	11.4265	16.1623	23.1628	5.53691	3.83045	3.65164	4.41624	4.0595	7.74728	2.87788	4.02162	12.0179	13.3262	32.5466	39.2881	32.5466	39.2881	51.6225	113.679	49.3547	35.8477	22.853	17.5092	26.4718	5.53691	6.38408	7.30329	2.20812	2.53719	6.77887	5.75576	4.59614
Endogenous1	hsa-miR-718	nmiR00712.1	99.1937	155.136	139.449	69.4592	148.847	23.3581	29.7881	116.238	92.6078	116.238	92.6078	163.471	258.936	120.302	101.568	91.4121	64.6493	95.9601	14.7651	16.5986	9.73772	9.38451	9.64131	10.6525	9.35311	10.9158	22.0329	15.6779	58.119	56.1259	58.119	56.1259	86.0375	94.7328	64.7781	44.8096	27.4236	22.8966	39.7076	9.22818	8.93771	7.30329	5.5203	7.61156	6.77887	7.91417	6.3197
Endogenous1	hsa-miR-720	nmiR00631.1	728.554	747.028	1018.23	453.742	189.729	1936.12	403.887	8.13666	227.057	8.13666	227.057	836.672	2303.97	2.93044	234.474	2.2853	1.34686	1.65448	41.6375	1.27682	63.1613	0.55203	0.507438	0.96841	31.0523	0.574518	1.00149	6.27117	51.1447	56.1259	51.1447	56.1259	73.1319	107.364	49.3547	20.9111	22.853	30.9778	29.7807	31.3758	31.9204	21.9099	25.9454	26.8942	31.9575	19.4257	22.9807
Endogenous1	hsa-miR-744	nmiR00632.1	30.5876	2.50345	1.12087	0.404795	3.26126	1.1801	0.695503	4.96827	10.0726	5.74518	6.00897	0.854357	2.13589	3.20384	0.404795	2.63117	1.895	1.20048	1.44914	2.22144	0.854357	7.66089	2.43917	25.2897	42.1692	0.21539	17.7479	1.59289	1.54261	12.9195	10.9549	6.59669	0.854357	2.13589	3.20384	0.404795	2.63117	3.94675	1.1801	7.67067	19.1767	0.695503	4.52077	1.895	4.73749	7.10624	1.12087
Endogenous1	hsa-miR-758	nmiR00633.1	56.6821	92.1119	95.4125	58.6062	79.6161	10.8448	18.0296	62.7685	53.3196	62.7685	53.3196	73.1319	183.15	43.1854	47.7969	29.7089	36.3652	39.7076	49.8322	33.1972	23.1271	11.5926	12.6859	25.1787	12.231	16.661	20.0299	44.5619	55.0587	28.0783	26.1449	9.57725	82.3587	191.621	28.0783	26.1449	2.02975	5.81046	13.6699	6.3197	18.0269	27.1246	49.263	35.0979	16.1849	2.2803	58.4481
Endogenous1	hsa-miR-759	nmiR00713.1	122.811	155.136	205.504	117.212	166.155	21.2725	38.4109	123.212	115.058	123.212	115.058	197.886	277.883	126.472	68.708	109.694	74.0773	102.578	46.1409	31.9204	27.9959	17.665	7.61156	22.2734	35.254	14.9375	27.0403	81.3738	121.709	35.0979	32.3699	12.7697	132.837	342.901	35.0979	32.3699	2.02975	5.81046	13.6699	6.3197	18.0269	27.1246	49.263	35.0979	16.1849	2.2803	58.4481
Endogenous1	hsa-miR-760	nmiR00634.1	61.4056	92.1119	77.0639	69.4592	83.0777	15.0159	10.9746	83.6913	61.7385	83.6913	61.7385	116.151	157.888	86.3708	74.6826	27.4236	37.7121	33.0897	23.9933	10.2145	10.9549	6.07233	2.02975	15.4946	11.5115	6.89421	17.0254	48.4368	95.6282	28.0783	18.6749	9.57725	69.0751	211.792	28.0783	18.6749	4.56694	19.3682	9.35311	6.3197	12.0179	34.8745	55.0587	30.4182	14.9399	6.84089	90.3289
Endogenous1	hsa-miR-761	nmiR00714.1	33.0646	48.48	62.3851	39.0708	69.2314	12.0961	18.0296	34.8714	50.5133	34.8714	50.5133	51.6225	126.31	58.6088	50.7842	20.5677	28.2841	41.3621	27.6845	10.2145	9.73772	3.31218	1.01488	6.77887	6.47523	1.72355	5.00747	42.6244	52.1609	2.33986	6.22497	2.2803	55.7914	161.365	2.33986	6.22497	7.61156	15.4946	11.5115	9.7668	16.0239	48.4368	101.424	30.4182	22.4099	6.84089	146.12
Endogenous1	hsa-miR-762	nmiR00715.1	61.4056	77.5679	69.7245	58.6062	86.5392	11.2619	16.4618	32.5466	47.707	32.5466	47.707	73.1319	164.204	74.0321	26.8858	22.853	39.0589	33.0897	16.6107	15.3218	13.3894	5.5203	3.55206	5.81046	6.47523	2.87259	10.0149	17.4372	49.263	14.0392	1.24499	5.01665	61.1049	141.195	14.0392	1.24499	3.55206	4.84205	10.792	4.02162	10.0149	42.6244	49.263	16.379	8.71496	2.2803	53.1347
Endogenous1	hsa-miR-764	nmiR00716.1	75.5761	77.5679	73.3942	75.971	103.847	15.8501	29.0042	90.6656	75.77	90.6656	75.77	137.66	208.412	52.4394	92.6065	61.7031	60.6087	84.3787	42.4496	22.9827	14.6066	10.4886	7.61156	19.3682	15.1089	14.9375	28.0418	54.2492	92.7304	39.7776	21.1649	11.8575	108.926	221.877	39.7776	21.1649	12.6859	12.5893	14.3894	9.7668	18.0269	71.6865	124.607	37.4378	13.6949	11.8575	92.9857
Endogenous1	hsa-miR-765	nmiR00635.1	2.29407	27.5379	15.6922	6.88152	45.6577	10.6209	19.4741	1.10406	9.35311	2.87259	8.01195	11.1066	27.7666	41.6499	6.88152	44.7299	22.74	22.8091	27.5336	31.1002	11.1066	11.4913	19.5133	7.84853	0.926795	5.81553	6.40896	38.2293	15.4261	16.6107	6.08607	5.07438	11.1066	27.7666	41.6499	6.88152	44.7299	67.0948	10.6209	69.0361	172.59	19.4741	126.582	22.74	56.8499	85.2748	15.6922
Endogenous1	hsa-miR-766	nmiR00636.1	37.7881	43.632	99.0822	47.7532	65.7698	16.6843	10.1907	37.1962	42.0944	37.1962	42.0944	47.3207	113.679	58.6088	44.8096	36.5648	33.6715	26.4718	25.8389	10.2145	24.3443	11.0406	2.02975	5.81046	13.6699	6.3197	18.0269	27.1246	49.263	35.0979	16.1849	2.2803	58.4481	141.195	35.0979	2.02975	5.81046	13.6699	6.3197	18.0269	27.1246	49.263	35.0979	16.1849	2.2803	58.4481	141.195
Endogenous1	hsa-miR-767-3p	nmiR00637.1	47.2351	101.808	58.7154	71.6298	48.462	7.92506	18.8135	51.1447	61.7385	51.1447	61.7385	51.6225	113.679	46.2701	35.8477	25.1383	28.2841	26.4718	35.0671	22.9827	12.1721	8.28045	4.56694	19.3682	9.35311	6.3197	12.0179	34.8745	55.0587	30.4182	14.9399	6.84089	90.3289	70.5973	30.4182	4.56694	19.3682	9.35311	6.3197	12.0179	34.8745	55.0587	30.4182	14.9399	6.84089	90.3289	70.5973
Endogenous1	hsa-miR-767-5p	nmiR00638.1	122.811	150.288	168.807	86.824	135.001	16.6843	43.1143	148.785	95.4141	148.785	95.4141	159.169	252.621	148.064	170.276	102.839	90.2396	97.6146	35.0671	25.5363	17.041	5.5203	7.61156	15.4946	11.5115	9.7668	16.0239	48.4368	101.424	30.4182	22.4099	6.84089	146.12	201.707	30.4182	7.61156	15.4946	11.5115	9.7668	16.0239	48.4368	101.424	30.4182	22.4099	6.84089	146.12	201.707
Endogenous1	hsa-miR-769-3p	nmiR00639.1	33.0646	77.5679	58.7154	58.6062	55.3851	8.75928	18.8135	55.7942	36.4818	55.7942	36.4818	90.3394	145.257	64.7781	26.8858	18.2824	29.6309	38.0531	11.0738	12.7682	4.86886	2.76015	3.55206	4.84205	10.792	4.02162	10.0149	42.6244	49.263	16.379	8.71496	2.2803	53.1347	90.768	16.379	3.55206	4.84205	10.792	4.02162	10.0149	42.6244	49.263	16.379	8.71496	2.2803	53.1347	90.768
Endogenous1	hsa-miR-769-5p	nmiR00640.1	113.364	140.592	91.7428	88.9946	110.77	20.0212	21.1652	92.9904	75.77	92.9904	75.77	124.754	189.466	80.2015	80.6573	38.8501	49.8338	52.9435	18.4564	20.429	7.30329	7.72842	12.6859	12.5893	14.3894	9.7668	18.0269	71.6865	124.607	37.4378	13.6949	11.8575	92.9857	161.365	37.4378	12.6859	12.5893	14.3894	9.7668	18.0269	71.6865	124.607	37.4378	13.6949	11.8575	92.9857	161.365
Endogenous1	hsa-miR-770-5p	nmiR00641.1	132.258	174.528	168.807	88.9946	131.54	17.1014	31.3559	99.9647	86.9952	99.9647	86.9952	124.754	284.199	77.1168	80.6573	79.9856	84.8522	79.4153	42.4496	28.0899	27.9959	13.2487	9.64131	19.3682	17.9867	11.4904	37.0553	69.749	121.709	32.758	37.3498	12.7697	154.091	292.475	32.758	9.64131	19.3682	17.9867	11.4904	37.0553	69.749	121.709	32.758	37.3498	12.7697	154.091	292.475
Endogenous1	hsa-miR-802	nmiR00642.1	66.1291	87.2639	40.3668	71.6298	90.0008	11.679	24.3008	69.7428	81.3826	69.7428	81.3826	124.754	119.995	74.0321	53.7715	29.7089	44.4464	54.598	29.5302	12.7682	8.5205	12.1447	6.08925	8.71569	10.0726	10.3413	18.0269	48.4368	72.4456	37.4378	16.1849	5.01665	82.3587	191.621	37.4378	6.08925	8.71569	10.0726	10.3413	18.0269	48.4368	72.4456	37.4378	16.1849	5.01665	82.3587	191.621
Endogenous1	hsa-miR-873	nmiR00643.2	42.5116	77.5679	88.0731	47.7532	62.3082	10.8448	18.8135	67.418	67.3511	67.418	67.3511	120.453	69.4707	70.9474	44.8096	25.1383	35.0184	38.0531	11.0738	8.93771	9.73772	7.72842	4.0595	10.6525	7.91417	7.46873	13.0194	44.5619	52.1609	16.379	12.4499	3.19242	63.7616	131.109	16.379	4.0595	10.6525	7.91417	7.46873	13.0194	44.5619	52.1609	16.379	12.4499	3.19242	63.7616	131.109
Endogenous1	hsa-miR-874	nmiR00644.1	61.4056	63.0239	80.7336	17.3648	90.0008	9.17639	14.1101	32.5466	33.6755	32.5466	33.6755	73.1319	94.7328	49.3547	26.8858	29.7089	10.7749	8.27242	12.9195	8.93771	12.1721	8.28045	4.0595	6.77887	10.0726	8.04325	18.0269	15.4998	46.3652	25.7385	8.71496	5.01665	53.1347	151.28	25.7385	4.0595	6.77887	10.0726	8.04325	18.0269	15.4998	46.3652	25.7385	8.71496	5.01665	53.1347	151.28
Endogenous1	hsa-miR-875-3p	nmiR00645.2	56.6821	82.4159	73.3942	52.0944	76.1545	10.4277	19.5974	69.7428	50.5133	69.7428	50.5133	81.7357	202.097	49.3547	74.6826	47.9913	40.4058	29.7807	16.6107	6.38408	7.30329	4.41624	5.07438	7.74728	7.1947	4.59614	13.0194	34.8745	60.8543	23.3986	12.4499	6.84089	79.702	171.451	23.3986	5.07438	7.74728	7.1947	4.59614	13.0194	34.8745	60.8543	23.3986	12.4499	6.84089	79.702	171.451
Endogenous1	hsa-miR-875-5p	nmiR00646.1	56.6821	63.0239	84.4033	45.5826	86.5392	6.25663	12.5423	46.4952	53.3196	46.4952	53.3196	81.7357	75.7863	70.9474	32.8604	43.4207	20.2029	28.1262	18.4564	12.7682	7.30329	6.07233	6.59669	11.6209	8.63364	5.74518	15.0224	34.8745	52.1609	32.758	16.1849	5.92877	58.4481	80.6826	32.758	6.59669	11.6209	8.63364	5.74518	15.0224	34.8745	52.1609	32.758	16.1849	5.92877	58.4481	80.6826
Endogenous1	hsa-miR-876-3p	nmiR00647.1	70.8526	116.352	80.7336	62.9474	107.309	15.0159	25.0847	99.9647	106.639	99.9647	106.639	111.849	157.888	77.1168	71.6953	45.706	52.5275	59.5614	27.6845	20.429	19.4754	7.72842	10.6562	21.305	15.1089	10.9158	24.0359	34.8745	98.5261	53.8168	28.6349	9.12119	55.7914	121.024	53.8168	10.6562	21.305	15.1089	10.9158	24.0359	34.8745	98.5261	53.8168	28.6349	9.12119	55.7914	121.024
Endogenous1	hsa-miR-876-5p	nmiR00648.2	75.5761	111.504	73.3942	69.4592	76.1545	15.8501	20.3813	60.4438	78.5763	60.4438	78.5763	133.358	126.31	46.2701	50.7842	41.1354	35.0184	41.3621	12.9195	7.66089	13.3894	7.17639	4.56694	1.93682	10.0726	4.02162	10.0149	42.6244	89.8326	28.0783	16.1849	3.19242	74.3885	181.536	28.0783	4.56694	1.93682	10.0726	4.02162	10.0149	42.6244	89.8326	28.0783	16.1849	3.19242	74.3885	181.536
Endogenous1	hsa-miR-877	nmiR00649.1	42.5116	19.392	66.0548	39.0708	51.9235	7.50795	19.5974	62.7685	61.7385	62.7685	61.7385	51.6225	113.679	37.0161	20.9111	34.2795	21.5498	23.1628	35.0671	19.1522	25.5615	12.1447	5.58181	14.5262	13.6699	10.3413	18.0269	34.8745	40.5696	30.4182	23.6549	7.29695	58.4481	50.4266	30.4182	5.58181	14.5262	13.6699	10.3413	18.0269	34.8745	40.5696	30.4182	23.6549	7.29695	58.4481	50.4266
Endogenous1	hsa-miR-885-3p	nmiR00650.1	28.341	43.632	36.6971	26.0472	38.0773	2.91976	9.40676	16.2733	36.4818	16.2733	36.4818	25.8113	75.7863	30.8467	17.9238	18.2824	12.1217	14.8904	9.22818	11.4913	6.08607	6.62436	3.04463	6.77887	4.31682	5.17066	11.0164	9.68736	34.7739	16.379	6.22497	2.2803	42.5077	70.5973	16.379	3.04463	6.77887	4.31682	5.17066	11.0164	9.68736	34.7739	16.379	6.22497	2.2803	42.5077	70.5973
Endogenous1	hsa-miR-885-5p	nmiR00651.1	28.341	77.5679	47.7062	39.0708	48.462	8.34217	14.1101	39.5209	28.063	39.5209	28.063	68.83	88.4173	33.9314	44.8096	25.1383	18.856	24.8173	38.7584	34.474	49.9058	43.0584	39.0727	31.9575	30.2177	33.322	47.0702	40.6869	34.7739	46.7972	46.0648	41.0453	34.5375	80.6826	46.7972	39.0727	31.9575	30.2177	33.322	47.0702	40.6869	34.7739	46.7972	46.0648	41.0453	34.5375	80.6826
Endogenous1	hsa-miR-886-3p	nmiR00652.1	3.05876	57.5793	38.1097	11.3343	114.144	29.5026	33.3841	5.5203	14.3894	4.02162	18.0269	41.8635	104.659	156.988	11.3343	73.6727	34.1099	33.6134	56.5164	53.3146	41.8635	11.4913	43.905	14.825	4.17058	6.89248	7.88795	49.3796	33.9374	27.6845	14.6066	6.59669	41.8635	104.659	156.988	11.3343	73.6727	110.509	29.5026	191.767	479.417	33.3841	216.997	34.1099	85.2748	127.912	38.1097
Endogenous1	hsa-miR-886-5p	nmiR00653.1	36.7051	40.0552	20.1757	7.28631	45.6577	12.9811	9.73704	12.6967	14.3894	12.0649	28.0418	12.8154	32.0384	48.0576	7.28631	47.361	24.635	20.4081	14.4914	35.543	12.8154	19.1522	14.635	59.3	32.4378	4.3078	47.8207	17.5218	23.1392	59.0604	24.3443	8.62644	12.8154	32.0384	48.0576	7.28631	47.361	71.0415	12.9811	84.3774	210.944	9.73704	63.2908	24.635	61.5874	92.3811	20.1757
Endogenous1	hsa-miR-887	nmiR00654.1	70.8526	101.808	95.4125	49.9238	72.6929	14.1817	25.8686	92.9904	98.2203	92.9904	98.2203	77.4338	202.097	74.0321	53.7715	47.9913	56.5681	43.0166	49.8322	35.7508	14.6066	14.9048	10.1488	24.2103	14.3894	16.0865	31.0463	16	16	11	26	14	20	17	6	13	16	16	11	26	14	20	17	6	13	72.4456	39.7776
Endogenous1	hsa-miR-888	nmiR00655.1	28.341	63.0239	36.6971	28.2178	27.6926	6.25663	12.5423	30.2219	25.2567	30.2219	25.2567	51.6225	56.8397	37.0161	20.9111	18.2824	21.5498	13.2359	16.6107	22.9827	4.86886	7.72842	5.58181	13.5577	5.75576	6.3197	10.0149	22	14	30	28	24	25	20	23	20	22	14	30	28	24	25	20	23	20	101.424	32.758
Endogenous1	hsa-miR-889	nmiR00656.1	33.0646	92.1119	73.3942	43.412	48.462	12.9304	14.894	41.8457	56.1259	41.8457	56.1259	38.7169	94.7328	49.3547	62.7334	38.8501	28.2841	34.7442	33.2214	19.1522	13.3894	4.96827	6.59669	7.74728	13.6699	11.4904	16.0239	10	16	13	11	22	14	18	7	9	10	16	13	11	22	14	18	7	9	60.8543	32.758
Endogenous1	hsa-miR-890	nmiR00657.1	42.5116	58.1759	69.7245	30.3884	107.309	11.2619	11.7584	30.2219	47.707	30.2219	47.707	51.6225	107.364	46.2701	26.8858	22.853	22.8966	26.4718	81.208	26.8131	30.4304	18.769	9.13388	15.4946	23.023	14.3629	25.0374	7	33.6149	14.9399	7.75301	63.7616	110.939	24.8173	14.7651	15.3218	6.08607	2.20812	4.56694	6.77887	7.91417	6.3197	13	8	11	14.4891	21.0587
Endogenous1	hsa-miR-891a	nmiR00658.1	51.9586	38.784	33.0274	19.5354	34.6157	7.50795	7.83897	30.2219	30.8693	30.2219	30.8693	34.415	88.4173	24.6774	38.835	20.5677	18.856	24.8173	14.7651	15.3218	6.08607	2.20812	4.56694	6.77887	7.91417	6.3197	10.0149	7	11	7	11	15	14	14	10	7	7	11	7	11	15	14	14	10	7	60.8543	30.4182
Endogenous1	hsa-miR-891b	nmiR00659.1	70.8526	159.984	154.128	106.359	121.155	24.6094	33.7076	111.588	103.833	111.588	103.833	193.584	315.776	135.726	86.6319	68.5591	65.9961	110.85	33.2214	25.5363	18.2582	15.4568	10.6562	23.2418	19.4257	9.19228	22.0329	5	10	10	15	8	10	8	6	8	5	10	10	15	8	10	8	6	8	43.4674	7.01958
Endogenous1	hsa-miR-892a	nmiR00660.1	56.6821	72.7199	80.7336	43.412	96.9239	8.34217	15.6779	41.8457	89.8015	41.8457	89.8015	116.151	183.15	70.9474	53.7715	63.9885	36.3652	41.3621	14.7651	5.10726	7.30329	4.96827	4.56694	7.74728	9.35311	6.89421	12.0179	10	14	13	13	11	12	10	6	12	10	14	13	13	11	12	10	6	12	66.65	53.8168
Endogenous1	hsa-miR-892b	nmiR00661.1	89.7467	63.0239	44.0365	80.3122	110.77	12.5133	14.894	55.7942	92.6078	55.7942	92.6078	86.0375	145.257	61.6934	44.8096	29.7089	30.9778	39.7076	18.4564	15.3218	4.86886	5.5203	4.0595	7.74728	9.35311	6.89421	13.0194	16	23	23	20	14	21	19	16	22	16	23	23	20	14	21	19	16	22	40.5696	25.7385
Endogenous1	hsa-miR-921	nmiR00664.2	42.5116	43.632	58.7154	26.0472	20.7694	4.17108	10.1907	27.8971	39.2881	27.8971	39.2881	30.1131	63.1552	40.1007	29.8731	25.1383	24.2435	31.4352	29.5302	5.10726	4.86886	2.20812	6.08925	11.6209	7.91417	8.04325	9.01345	6	12	13	7	13	14	7	11	2	6	12	13	7	13	14	7	11	2	11.5913	11.6993
Endogenous1	hsa-miR-922	nmiR00665.1	80.2996	179.376	146.788	110.701	131.54	19.6041	31.3559	106.939	101.027	106.939	101.027	159.169	328.407	107.964	104.556	63.9885	75.4242	110.85	29.5302	21.7059	13.3894	13.2487	9.64131	15.4946	15.1089	9.7668	21.0314	15	13	19	16	22	19	18	21	15	15	13	19	16	22	19	18	21	15	104.322	35.0979
Endogenous1	hsa-miR-924	nmiR00667.1	56.6821	48.48	62.3851	30.3884	45.0004	8.34217	10.1907	41.8457	25.2567	41.8457	25.2567	38.7169	101.048	58.6088	35.8477	15.9971	22.8966	14.8904	16.6107	11.4913	10.9549	3.86421	5.07438	11.6209	6.47523	8.04325	15.0224	9	7	5	5	12	6	9	5	7	9	7	5	5	12	6	9	5	7	40.5696	28.0783
Endogenous1	hsa-miR-933	nmiR00671.1	51.9586	48.48	47.7062	36.9002	90.0008	8.34217	18.8135	34.8714	72.9637	34.8714	72.9637	86.0375	82.1018	52.4394	26.8858	27.4236	26.9372	16.5448	20.302	14.045	6.08607	7.17639	4.56694	12.5893	9.35311	6.89421	15.0224	27	20	37	90	78	42	58	41	33	27	20	37	90	78	42	58	41	33	7	10
Endogenous1	hsa-miR-934	nmiR00672.2	3.05876	60.0828	49.3184	18.2158	68.4865	36.5832	34.0796	11.5926	18.7062	12.6394	28.0418	35.0286	87.5716	131.357	18.2158	118.403	39.7949	50.4201	59.4147	53.3146	35.0286	21.7059	56.1008	6.97647	2.31699	18.0928	5.91596	54.1582	27.767	33.2214	15.8238	9.64131	35.0286	87.5716	131.357	18.2158	118.403	177.604	36.5832	237.791	594.477	34.0796	221.518	39.7949	99.4873	149.231	49.3184
Endogenous1	hsa-miR-935	nmiR00673.1	99.1937	106.656	106.422	71.6298	141.924	16.2672	36.0592	83.6913	117.864	83.6913	117.864	180.679	202.097	104.879	92.6065	86.8415	95.627	59.5614	31.3758	28.0899	9.73772	7.17639	8.62644	17.4314	9.35311	9.7668	24.0359	12.6394	28.0418	10	13	6	3	2	5	4	11	10	5	1	5.58181	13.5577	5.75576	202.097	104.879	92.6065	86.8415
Endogenous1	hsa-miR-936	nmiR00674.1	37.7881	63.0239	25.688	36.9002	31.1541	6.67374	9.40676	51.1447	25.2567	51.1447	25.2567	47.3207	75.7863	33.9314	38.835	20.5677	12.1217	19.8538	29.5302	6.38408	10.9549	5.5203	7.10413	10.6525	9.35311	3.44711	11.0164	9	5	5	11	10	8	9	12	7	6	6	13.3894	4.96827	6.59669	7.74728	13.6699	75.7863	33.9314	38.835	20.5677
Endogenous1	hsa-miR-937	nmiR00675.1	61.4056	92.1119	124.77	54.265	107.309	14.1817	25.8686	90.6656	95.4141	90.6656	95.4141	107.547	189.466	74.0321	107.543	38.8501	44.4464	59.5614	27.6845	16.5986	17.041	7.17639	4.56694	14.5262	15.1089	9.7668	19.0284	52	34	33	27	26	36	50	35	45	40	28	30.4304	18.769	9.13388	15.4946	23.023	189.466	74.0321	107.543	38.8501
Endogenous1	hsa-miR-938	nmiR00676.1	89.7467	58.1759	69.7245	41.2414	72.6929	10.8448	21.1652	34.8714	53.3196	34.8714	53.3196	107.547	113.679	67.8628	50.7842	25.1383	21.5498	38.0531	22.1476	8.93771	9.73772	7.72842	3.55206	12.5893	7.91417	3.44711	9.01345	33	32	38	35	28	27	42	46	23	36	31	6.08607	2.20812	4.56694	6.77887	7.91417	113.679	67.8628	50.7842	25.1383
Endogenous1	hsa-miR-939	nmiR00677.1	56.6821	63.0239	84.4033	43.412	55.3851	7.50795	10.9746	46.4952	58.9322	46.4952	58.9322	77.4338	94.7328	43.1854	41.8223	25.1383	21.5498	23.1628	5.53691	8.93771	7.30329	4.41624	2.53719	6.77887	7.1947	4.02162	10.0149	49	42	45	24	34	29	53	62	35	38	32	18.2582	15.4568	10.6562	23.2418	19.4257	94.7328	43.1854	41.8223	25.1383
Endogenous1	hsa-miR-943	nmiR00681.1	56.6821	53.328	55.0457	45.5826	86.5392	8.75928	11.7584	48.82	53.3196	48.82	53.3196	43.0188	151.573	55.5241	32.8604	13.7118	21.5498	16.5448	14.7651	14.045	7.30329	6.62436	2.53719	10.6525	4.31682	6.89421	10.0149	9	12	10	13	12	14	18	9	13	11	19	7.30329	4.96827	4.56694	7.74728	9.35311	151.573	55.5241	32.8604	13.7118
Endogenous1	hsa-miR-944	nmiR00682.1	33.0646	19.392	51.3759	21.706	51.9235	8.34217	11.7584	20.9228	30.8693	20.9228	30.8693	64.5282	75.7863	15.4234	17.9238	43.4207	24.2435	24.8173	9.22818	6.38408	7.30329	2.20812	3.55206	5.81046	2.87788	5.74518	12.0179	18	17	21	11	13	23	33	24	25	20	24	4.86886	5.5203	4.0595	7.74728	9.35311	75.7863	15.4234	17.9238	43.4207
Endogenous1	hsa-miR-1178	nmiR00020.1	37.7881	19.392	25.688	47.7532	48.462	6.67374	13.3262	30.2219	42.0944	30.2219	42.0944	47.3207	82.1018	64.7781	38.835	22.853	18.856	21.5083	20.302	8.93771	9.73772	6.07233	5.07438	11.6209	5.75576	9.19228	6.00897	10	13	8	7	6	6	9	7	12	11	8	4.86886	2.20812	6.08925	11.6209	7.91417	82.1018	64.7781	38.835	22.853
Endogenous1	hsa-miR-1179	nmiR00021.1	51.9586	77.5679	66.0548	45.5826	51.9235	14.1817	25.8686	44.1704	36.4818	44.1704	36.4818	81.7357	113.679	30.8467	44.8096	34.2795	21.5498	23.1628	31.3758	44.6885	19.4754	14.9048	13.1934	22.2734	11.5115	12.6394	28.0418	10	13	6	3	2	5	4	11	10	5	1	13.3894	13.2487	9.64131	15.4946	15.1089	113.679	30.8467	44.8096	34.2795
Endogenous1	hsa-miR-1180	nmiR00022.1	28.341	24.24	33.0274	21.706	45.0004	5.42241	7.83897	25.5724	19.6441	25.5724	19.6441	43.0188	69.4707	30.8467	11.9492	22.853	6.7343	14.8904	3.69127	12.7682	7.30329	3.86421	4.0595	3.87364	7.1947	2.87259	12.0179	11.0738	8.93771	9.73772	7.72842	4.0595	10.6525	7.91417	7.46873	13.0194	44.5619	52.1609	16.379	12.4499	3.19242	63.7616	131.109	16.379	4.0595	10.6525	7.91417
Endogenous1	hsa-miR-1181	nmiR00023.1	47.2351	135.744	80.7336	69.4592	79.6161	13.3475	23.5169	92.9904	89.8015	92.9904	89.8015	103.245	157.888	67.8628	59.7461	47.9913	37.7121	52.9435	36.9127	24.2595	17.041	10.4886	6.59669	17.4314	15.1089	5.74518	19.0284	12.9195	8.93771	12.1721	8.28045	4.0595	6.77887	10.0726	8.04325	18.0269	15.4998	46.3652	25.7385	8.71496	5.01665	53.1347	151.28	25.7385	4.0595	6.77887	10.0726
Endogenous1	hsa-miR-1182	nmiR00024.1	51.9586	72.7199	36.6971	67.2886	69.2314	7.09084	21.9491	34.8714	67.3511	34.8714	67.3511	77.4338	119.995	67.8628	26.8858	45.706	36.3652	44.6711	11.0738	15.3218	7.30329	4.41624	4.0595	11.6209	7.91417	4.59614	12.0179	16.6107	6.38408	7.30329	4.41624	5.07438	7.74728	7.1947	4.59614	13.0194	34.8745	60.8543	23.3986	12.4499	6.84089	79.702	171.451	23.3986	5.07438	7.74728	7.1947
Endogenous1	hsa-miR-1183	nmiR00025.1	3.82345	25.0345	28.0218	9.31029	88.0541	20.0618	22.2561	0.55203	0.71947	0.574518	1.00149	20.5046	51.2614	76.8921	9.31029	60.5169	28.4249	39.6158	37.6776	53.3146	20.5046	1.27682	48.7833	12.2088	4.17058	6.67709	5.42297	39.8222	35.48	1.84564	1.21721	0.507438	20.5046	51.2614	76.8921	9.31029	60.5169	90.7753	20.0618	130.401	326.004	22.2561	144.665	28.4249	71.0624	106.594	28.0218
Endogenous1	hsa-miR-1185	nmiR00027.1	56.6821	43.632	47.7062	19.5354	93.4624	7.92506	21.1652	27.8971	67.3511	27.8971	67.3511	43.0188	126.31	52.4394	17.9238	27.4236	28.2841	23.1628	25.8389	15.3218	14.6066	6.07233	5.58181	9.6841	9.35311	12.6394	15.0224	14.0209	36.812	49.263	18.7189	6.22497	1.36818	63.7616	131.109	18.7189	36.812	49.263	18.7189	6.22497	1.36818	63.7616	131.109	18.7189	29.0621	55.0587	18.7189
Endogenous1	hsa-miR-1197	nmiR00028.1	4.72351	24.24	14.6788	15.1942	31.1541	2.50265	5.48728	20.9228	30.8693	20.9228	30.8693	30.1131	44.2087	18.508	26.8858	29.7089	16.1623	13.2359	9.22818	5.10726	2.43443	1.65609	4.0595	3.87364	4.31682	4.02162	6.00897	65.7698	16.6843	10.1907	37.1962	42.0944	37.1962	42.0944	47.3207	113.679	58.6088	44.8096	36.5648	33.6715	26.4718	25.8389	10.2145	24.3443	11.0406	2.02975	104.189
Endogenous1	hsa-miR-1200	nmiR00029.1	56.6821	48.48	55.0457	47.7532	55.3851	7.92506	18.0296	46.4952	44.9007	46.4952	44.9007	68.83	101.048	37.0161	38.835	20.5677	21.5498	28.1262	22.1476	7.66089	7.30329	5.5203	5.58181	7.74728	4.31682	5.17066	11.0164	48.462	7.92506	18.8135	51.1447	61.7385	51.1447	61.7385	51.6225	113.679	46.2701	35.8477	25.1383	28.2841	26.4718	35.0671	22.9827	12.1721	8.28045	4.56694	39.0708
Endogenous1	hsa-miR-1201	nmiR00030.1	136.982	106.656	121.1	102.018	166.155	19.6041	39.1948	134.836	182.409	134.836	182.409	146.264	189.466	95.6248	89.6192	95.9827	72.7304	66.1794	53.5234	38.3045	21.9099	15.4568	10.1488	28.0839	19.4257	14.3629	32.0478	135.001	16.6843	43.1143	148.785	95.4141	148.785	95.4141	159.169	252.621	148.064	170.276	102.839	90.2396	97.6146	35.0671	25.5363	17.041	5.5203	7.61156	67.2886
Endogenous1	hsa-miR-1203	nmiR00032.1	99.1937	174.528	139.449	88.9946	131.54	20.4383	32.1398	109.264	106.639	109.264	106.639	189.283	315.776	117.218	125.467	77.7003	68.6899	92.6511	38.7584	28.0899	10.9549	9.93654	6.59669	19.3682	14.3894	11.4904	18.0269	55.3851	8.75928	18.8135	55.7942	36.4818	55.7942	36.4818	90.3394	145.257	64.7781	26.8858	18.2824	29.6309	38.0531	11.0738	12.7682	4.86886	2.76015	3.55206	56.6092
Endogenous1	hsa-miR-1204	nmiR00033.1	33.0646	48.48	22.0183	30.3884	24.231	2.50265	12.5423	34.8714	44.9007	34.8714	44.9007	38.7169	63.1552	55.5241	38.835	31.9942	10.7749	11.5814	9.22818	8.93771	9.73772	4.96827	2.02975	7.74728	9.35311	4.59614	19.0284	110.77	20.0212	21.1652	92.9904	75.77	92.9904	75.77	124.754	189.466	80.2015	80.6573	38.8501	49.8338	52.9435	18.4564	20.429	7.30329	7.72842	12.6859	91.1652
Endogenous1	hsa-miR-1205	nmiR00034.1	4.72351	24.24	29.3577	21.706	38.0773	9.59349	13.3262	23.2476	28.063	23.2476	28.063	55.9244	50.5242	21.5927	23.8984	18.2824	20.2029	11.5814	22.1476	15.3218	17.041	5.5203	4.56694	7.74728	5.75576	4.02162	5.00747	131.54	17.1014	31.3559	99.9647	86.9952	99.9647	86.9952	124.754	284.199	77.1168	80.6573	79.9856	84.8522	79.4153	42.4496	28.0899	27.9959	13.2487	9.64131	56.4356
Endogenous1	hsa-miR-1206	nmiR00035.1	292.858	286.032	311.925	154.113	200.771	25.0265	59.5761	181.331	266.598	181.331	266.598	296.83	530.504	197.419	194.175	153.115	106.402	142.286	51.6778	31.9204	23.1271	34.2259	36.5355	26.1471	36.693	27.0023	29.0433	90.0008	11.679	24.3008	69.7428	81.3826	69.7428	81.3826	124.754	119.995	74.0321	53.7715	29.7089	44.4464	54.598	29.5302	12.7682	8.5205	12.1447	6.08925	102.018
Endogenous1	hsa-miR-1225-3p	nmiR00042.1	75.5761	116.352	161.467	84.6534	103.847	21.2725	22.733	86.0161	86.9952	86.0161	86.9952	116.151	284.199	98.7095	71.6953	63.9885	68.6899	89.3422	35.0671	25.5363	12.1721	15.4568	9.13388	14.5262	15.8283	15.512	24.0359	62.3082	10.8448	18.8135	67.418	67.3511	67.418	67.3511	120.453	69.4707	70.9474	44.8096	25.1383	35.0184	38.0531	11.0738	8.93771	9.73772	7.72842	4.0595	43.412
Endogenous1	hsa-miR-1226	nmiR00044.1	56.6821	82.4159	110.091	80.3122	103.847	8.75928	29.7881	58.119	78.5763	58.119	78.5763	98.9432	214.728	89.4555	65.7207	45.706	41.7527	39.7076	27.6845	31.9204	20.6926	11.0406	9.13388	18.3998	13.6699	11.4904	19.0284	90.0008	9.17639	14.1101	32.5466	33.6755	32.5466	33.6755	73.1319	94.7328	49.3547	26.8858	29.7089	10.7749	8.27242	12.9195	8.93771	12.1721	8.28045	4.0595	13.0236
Endogenous1	hsa-miR-1227	nmiR00045.1	28.341	63.0239	80.7336	36.9002	79.6161	7.50795	17.2457	48.82	33.6755	48.82	33.6755	77.4338	132.626	46.2701	32.8604	22.853	16.1623	26.4718	33.2214	21.7059	15.8238	4.41624	2.02975	14.5262	11.5115	7.46873	21.0314	76.1545	10.4277	19.5974	69.7428	50.5133	69.7428	50.5133	81.7357	202.097	49.3547	74.6826	47.9913	40.4058	29.7807	16.6107	6.38408	7.30329	4.41624	5.07438	49.9238
Endogenous1	hsa-miR-1228	nmiR00046.1	47.2351	43.632	84.4033	47.7532	76.1545	8.34217	14.1101	48.82	30.8693	48.82	30.8693	51.6225	101.048	49.3547	23.8984	34.2795	20.2029	29.7807	14.7651	8.93771	6.08607	4.96827	4.0595	12.5893	6.47523	3.44711	8.01195	86.5392	6.25663	12.5423	46.4952	53.3196	46.4952	53.3196	81.7357	75.7863	70.9474	32.8604	43.4207	20.2029	28.1262	18.4564	12.7682	7.30329	6.07233	6.59669	17.3648
Endogenous1	hsa-miR-1231	nmiR00048.1	51.9586	29.088	58.7154	32.559	51.9235	9.59349	11.7584	53.4695	47.707	53.4695	47.707	64.5282	113.679	49.3547	56.7588	41.1354	28.2841	23.1628	16.6107	14.045	12.1721	7.17639	8.62644	10.6525	7.1947	4.59614	9.01345	107.309	15.0159	25.0847	99.9647	106.639	99.9647	106.639	111.849	157.888	77.1168	71.6953	45.706	52.5275	59.5614	27.6845	20.429	19.4754	7.72842	10.6562	58.6062
Endogenous1	hsa-miR-1233	nmiR00049.1	42.5116	53.328	51.3759	43.412	62.3082	6.25663	8.62286	41.8457	30.8693	41.8457	30.8693	47.3207	82.1018	33.9314	32.8604	15.9971	12.1217	21.5083	5.53691	5.10726	8.5205	2.20812	2.02975	3.87364	7.1947	3.44711	9.01345	76.1545	15.8501	20.3813	60.4438	78.5763	60.4438	78.5763	133.358	126.31	46.2701	50.7842	41.1354	35.0184	41.3621	12.9195	7.66089	13.3894	7.17639	4.56694	34.7296
Endogenous1	hsa-miR-1236	nmiR00051.1	14.1705	29.088	36.6971	28.2178	27.6926	4.58819	5.48728	27.8971	14.0315	27.8971	14.0315	4.30188	37.8931	24.6774	23.8984	15.9971	8.08116	9.92691	11.0738	6.38408	6.08607	3.86421	3.04463	11.6209	4.31682	2.87259	8.01195	51.9235	7.50795	19.5974	62.7685	61.7385	62.7685	61.7385	51.6225	113.679	37.0161	20.9111	34.2795	21.5498	23.1628	35.0671	19.1522	25.5615	12.1447	5.58181	14.5262
Endogenous1	hsa-miR-1243	nmiR00055.1	80.2996	87.2639	194.495	93.3358	121.155	17.9357	29.0042	83.6913	131.896	83.6913	131.896	137.66	246.305	92.5402	80.6573	79.9856	64.6493	84.3787	47.9865	26.8131	18.2582	8.83248	6.08925	15.4946	15.1089	13.7884	19.0284	38.0773	2.91976	9.40676	16.2733	36.4818	16.2733	36.4818	25.8113	75.7863	30.8467	17.9238	18.2824	12.1217	14.8904	9.22818	11.4913	6.08607	6.62436	3.04463	6.77887
Endogenous1	hsa-miR-1244	nmiR00056.1	132.258	169.68	117.431	117.212	148.847	24.1923	32.9237	102.289	143.121	102.289	143.121	189.283	252.621	98.7095	140.403	93.6974	75.4242	76.1063	46.1409	29.3668	23.1271	11.0406	8.62644	19.3682	16.5478	11.4904	21.0314	48.462	8.34217	14.1101	39.5209	28.063	39.5209	28.063	68.83	88.4173	33.9314	44.8096	25.1383	18.856	24.8173	38.7584	34.474	49.9058	43.0584	39.0727	31.9575
Endogenous1	hsa-miR-1245	nmiR00057.1	85.0231	43.632	55.0457	43.412	55.3851	23.6175	24.24	29.3577	19.5354	34.6157	5.83952	8.62286	39.5209	30.8693	39.5209	30.8693	64.5282	126.31	33.9314	26.8858	34.2795	18.856	23.1628	9.22818	8.93771	2.43443	4.41624	4.0595	6.77887	6.47523	2.29807	12.0179	55.7604	14.2573	2.33986	1.24499	0.456059	64.0273	104.484	2.33986	55.7604	14.2573	2.33986	1.24499	0.456059	64.0273	104.484
Endogenous1	hsa-miR-1246	nmiR00058.1	18.3526	2.50345	1.12087	0.404795	36.699	1.1801	0.695503	4.41624	7.1947	5.17066	14.0209	0.854357	2.13589	3.20384	0.404795	2.63117	1.895	1.20048	1.44914	2.22144	0.854357	3.83045	2.43917	243.304	23.1699	0.21539	32.5378	1.59289	1.54261	22.1476	6.08607	3.04463	0.854357	2.13589	3.20384	0.404795	2.63117	3.94675	1.1801	7.67067	19.1767	0.695503	4.52077	1.895	4.73749	7.10624	1.12087
Endogenous1	hsa-miR-1247	nmiR00059.1	37.7881	48.48	44.0365	34.7296	48.462	7.92506	10.9746	32.5466	36.4818	32.5466	36.4818	38.7169	69.4707	67.8628	47.7969	27.4236	17.5092	34.7442	18.4564	10.2145	7.30329	0.55203	3.55206	6.77887	4.31682	4.59614	9.01345	29.0621	78.2413	16.379	17.4299	4.10453	74.3885	211.792	16.379	29.0621	78.2413	16.379	17.4299	4.10453	74.3885	211.792	16.379	49.263	18.7189	6.22497	1.36818
Endogenous1	hsa-miR-1248	nmiR00060.1	75.5761	101.808	91.7428	58.6062	148.847	16.2672	25.0847	88.3409	109.446	88.3409	109.446	107.547	227.359	89.4555	68.708	61.7031	55.2213	43.0166	47.9865	17.8754	19.4754	7.17639	5.58181	12.5893	20.1452	15.512	16.0239	9.68736	20.2848	18.7189	11.205	3.64848	29.2241	141.195	18.7189	9.68736	20.2848	18.7189	11.205	3.64848	29.2241	141.195	18.7189	86.9348	14.0392	21.1649	5.01665
Endogenous1	hsa-miR-1250	nmiR00062.1	103.917	140.592	106.422	75.971	96.9239	18.3528	29.7881	55.7942	81.3826	55.7942	81.3826	154.868	233.674	101.794	89.6192	47.9913	59.2618	84.3787	22.1476	24.2595	13.3894	10.4886	9.64131	20.3366	16.5478	10.3413	26.0389	58.1242	75.3435	39.7776	26.1449	8.66513	106.269	221.877	39.7776	58.1242	75.3435	39.7776	26.1449	8.66513	106.269	221.877	39.7776	115.913	133.372	61.0047	17.3303
Endogenous1	hsa-miR-1251	nmiR00063.1	113.364	126.048	154.128	102.018	145.386	15.8501	32.1398	109.264	89.8015	109.264	89.8015	150.566	208.412	101.794	89.6192	93.6974	65.9961	66.1794	42.4496	20.429	18.2582	11.0406	13.7008	13.5577	16.5478	8.61777	25.0374	58.1242	121.709	42.1175	34.8599	10.4894	154.091	201.707	42.1175	58.1242	121.709	42.1175	34.8599	10.4894	154.091	201.707	42.1175	9.68736	20.2848	18.7189	11.205
Endogenous1	hsa-miR-1252	nmiR00064.1	85.0231	111.504	139.449	97.677	121.155	23.3581	38.4109	90.6656	115.058	90.6656	115.058	133.358	328.407	101.794	83.6446	86.8415	64.6493	69.4883	33.2214	33.1972	26.7787	12.6967	11.6711	23.2418	19.4257	9.19228	40.0598	29.0621	55.0587	18.7189	13.6949	5.01665	31.8808	20.1707	18.7189	29.0621	55.0587	18.7189	13.6949	5.01665	31.8808	20.1707	18.7189	58.1242	75.3435	39.7776	26.1449
Endogenous1	hsa-miR-1253	nmiR00065.1	85.0231	164.832	113.761	121.554	207.694	22.5239	41.5465	141.81	117.864	141.81	117.864	150.566	271.567	98.7095	89.6192	82.2709	63.3024	89.3422	49.8322	34.474	27.9959	11.0406	10.6562	15.4946	20.8646	15.512	27.0403	29.0621	57.9565	21.0587	12.4499	7.29695	50.4779	131.109	21.0587	29.0621	57.9565	21.0587	12.4499	7.29695	50.4779	131.109	21.0587	58.1242	121.709	42.1175	34.8599
Endogenous1	hsa-miR-1254	nmiR00066.1	51.9586	53.328	40.3668	49.9238	31.1541	4.58819	13.3262	30.2219	61.7385	30.2219	61.7385	51.6225	126.31	43.1854	44.8096	27.4236	24.2435	21.5083	40.604	15.3218	19.4754	8.83248	5.07438	11.6209	11.5115	11.4904	14.0209	36.812	49.263	18.7189	6.22497	1.36818	63.7616	131.109	18.7189	36.812	49.263	18.7189	6.22497	1.36818	63.7616	131.109	18.7189	29.0621	55.0587	18.7189	13.6949
Endogenous1	hsa-miR-1255a	nmiR00067.1	37.7881	38.784	33.0274	36.9002	45.0004	7.50795	12.5423	41.8457	47.707	41.8457	47.707	64.5282	94.7328	49.3547	23.8984	38.8501	24.2435	19.8538	25.8389	20.429	12.1721	8.28045	5.07438	10.6525	10.792	5.74518	22.0329	46.4993	86.9348	14.0392	21.1649	5.01665	85.0155	292.475	14.0392	46.4993	86.9348	14.0392	21.1649	5.01665	85.0155	292.475	14.0392	29.0621	57.9565	21.0587	12.4499
Endogenous1	hsa-miR-1256	nmiR00069.1	51.9586	29.088	62.3851	23.8766	93.4624	10.4277	19.5974	44.1704	72.9637	44.1704	72.9637	64.5282	107.364	43.1854	35.8477	41.1354	22.8966	33.0897	18.4564	8.93771	7.30329	2.76015	2.02975	6.77887	5.03629	4.59614	5.00747	85.2488	115.913	133.372	61.0047	17.3303	100.956	352.986	133.372	85.2488	115.913	133.372	61.0047	17.3303	100.956	352.986	133.372	36.812	49.263	18.7189	6.22497
Endogenous1	hsa-miR-1257	nmiR00070.1	28.341	67.8719	47.7062	26.0472	62.3082	8.75928	14.894	37.1962	42.0944	37.1962	42.0944	47.3207	82.1018	37.0161	14.9365	22.853	12.1217	28.1262	16.6107	8.93771	8.5205	6.62436	7.10413	11.6209	11.5115	10.3413	17.0254	40.6869	37.6717	28.0783	16.1849	5.01665	42.5077	100.853	28.0783	40.6869	37.6717	28.0783	16.1849	5.01665	42.5077	100.853	28.0783	46.4993	86.9348	14.0392	21.1649
Endogenous1	hsa-miR-1258	nmiR00071.2	61.4056	67.8719	69.7245	36.9002	58.8467	8.75928	7.83897	18.5981	30.8693	18.5981	30.8693	55.9244	119.995	33.9314	20.9111	18.2824	24.2435	31.4352	25.8389	16.5986	9.73772	6.07233	5.07438	12.5893	5.75576	7.46873	8.01195	63.9366	84.0369	28.0783	11.205	8.66513	71.7318	161.365	28.0783	63.9366	84.0369	28.0783	11.205	8.66513	71.7318	161.365	28.0783	85.2488	115.913	133.372	61.0047
Endogenous1	hsa-miR-1259	nmiR00072.1	23.6175	24.24	29.3577	19.5354	34.6157	5.83952	8.62286	39.5209	30.8693	39.5209	30.8693	64.5282	126.31	33.9314	26.8858	34.2795	18.856	23.1628	9.22818	8.93771	2.43443	4.41624	4.0595	6.77887	6.47523	2.29807	12.0179	55.7604	14.2573	2.33986	1.24499	0.456059	64.0273	104.484	2.33986	55.7604	14.2573	2.33986	1.24499	0.456059	64.0273	104.484	2.33986	40.6869	37.6717	28.0783	16.1849
Endogenous1	hsa-miR-1260	nmiR00077.1	108.641	63.0239	161.467	80.3122	69.2314	1359.36	148.156	18.5981	70.1574	18.5981	70.1574	81.7357	176.835	24.6774	50.7842	11.4265	14.8155	13.2359	23.9933	2.55363	63.2952	13.2487	9.13388	28.0839	94.2505	8.61777	8.01195	20.3366	16.5478	10.3413	26.0389	58.1242	75.3435	39.7776	26.1449	8.66513	106.269	221.877	39.7776	58.1242	75.3435	39.7776	26.1449	63.9366	84.0369	28.0783	11.205
Endogenous1	hsa-miR-1261	nmiR00078.1	212.558	53.328	44.0365	62.9474	86.5392	7.50795	25.0847	58.119	47.707	58.119	47.707	55.9244	82.1018	37.0161	32.8604	29.7089	30.9778	24.8173	12.9195	12.7682	10.9549	6.62436	10.1488	15.4946	12.231	8.61777	14.0209	13.5577	16.5478	8.61777	25.0374	58.1242	121.709	42.1175	34.8599	10.4894	154.091	201.707	42.1175	58.1242	121.709	42.1175	34.8599	55.7604	14.2573	2.33986	1.24499
Endogenous1	hsa-miR-1262	nmiR00079.1	4.58814	55.0759	43.714	13.3582	101.099	31.8628	22.2561	0.55203	0.71947	0.574518	1.00149	26.4851	66.2126	99.319	13.3582	86.8286	41.6899	50.4201	52.169	79.9718	26.4851	1.27682	48.7833	9.59265	3.70718	8.83099	9.36694	35.0436	27.767	1.84564	1.21721	0.507438	26.4851	66.2126	99.319	13.3582	86.8286	130.243	31.8628	207.108	517.77	22.2561	144.665	41.6899	104.225	156.337	43.714
Endogenous1	hsa-miR-1263	nmiR00080.1	141.705	159.984	168.807	128.065	218.079	20.0212	43.8982	155.759	162.765	155.759	162.765	202.188	442.087	154.234	137.416	116.55	86.199	129.05	27.6845	16.5986	14.6066	7.72842	6.59669	15.4946	13.6699	5.74518	26.0389	65.7698	83.3113	168.074	51.4769	26.1449	4.56059	162.061	383.242	51.4769	83.3113	168.074	51.4769	26.1449	4.56059	162.061	383.242	51.4769	11.0406	2.02975	83.3113
Endogenous1	hsa-miR-1266	nmiR00083.1	75.5761	116.352	161.467	121.554	124.616	22.1067	43.1143	130.187	112.252	130.187	112.252	129.056	284.199	98.7095	86.6319	86.8415	82.1585	97.6146	31.3758	24.2595	21.9099	11.0406	10.1488	19.3682	14.3894	11.4904	32.0478	19	56.1867	124.607	56.1566	27.3899	12.3136	135.493	151.28	56.1566	56.1867	124.607	56.1566	27.3899	12.3136	135.493	151.28	56.1566	8.28045	4.56694	56.1867
Endogenous1	hsa-miR-1268	nmiR00085.1	37.7881	67.8719	77.0639	69.4592	83.0777	12.9304	23.5169	41.8457	56.1259	41.8457	56.1259	86.0375	132.626	67.8628	44.8096	41.1354	35.0184	41.3621	27.6845	16.5986	9.73772	3.86421	7.10413	6.77887	14.3894	6.3197	11.0164	32	30.9996	46.3652	23.3986	19.9199	5.01665	77.0453	151.28	23.3986	30.9996	46.3652	23.3986	19.9199	5.01665	77.0453	151.28	23.3986	5.5203	7.61156	30.9996
Endogenous1	hsa-miR-1269	nmiR00086.1	61.4056	92.1119	69.7245	58.6062	76.1545	11.2619	21.9491	69.7428	61.7385	69.7428	61.7385	77.4338	208.412	49.3547	44.8096	47.9913	44.4464	39.7076	11.0738	7.66089	9.73772	5.5203	2.02975	16.463	11.5115	2.87259	10.0149	26	48.4368	75.3435	21.0587	9.95996	4.10453	45.1645	181.536	21.0587	48.4368	75.3435	21.0587	9.95996	4.10453	45.1645	181.536	21.0587	2.76015	3.55206	48.4368
Endogenous1	hsa-miR-1271	nmiR00088.1	28.341	58.1759	73.3942	67.2886	110.77	9.59349	14.894	69.7428	56.1259	69.7428	56.1259	111.849	195.781	95.6248	35.8477	31.9942	24.2435	29.7807	68.2885	31.9204	18.2582	9.38451	14.7157	17.4314	19.4257	17.8101	30.0448	17	34.8745	95.6282	37.4378	36.1048	8.20907	69.0751	80.6826	37.4378	34.8745	95.6282	37.4378	36.1048	8.20907	69.0751	80.6826	37.4378	7.72842	12.6859	34.8745
Endogenous1	hsa-miR-1272	nmiR00089.1	85.0231	92.1119	36.6971	80.3122	100.386	10.0106	18.8135	41.8457	75.77	41.8457	75.77	81.7357	119.995	74.0321	35.8477	41.1354	25.5903	44.6711	25.8389	22.9827	8.5205	7.72842	8.119	5.81046	15.1089	8.04325	19.0284	9	29.0621	78.2413	16.379	17.4299	4.10453	74.3885	211.792	16.379	29.0621	78.2413	16.379	17.4299	4.10453	74.3885	211.792	16.379	13.2487	9.64131	29.0621
Endogenous1	hsa-miR-1274a	nmiR00092.1	9.44702	19.392	33.0274	43.412	20.7694	16.6843	11.7584	27.8971	42.0944	27.8971	42.0944	38.7169	50.5242	21.5927	26.8858	18.2824	14.8155	14.8904	14.7651	11.4913	4.86886	0.55203	4.56694	10.6525	5.75576	3.44711	13.0194	7	9.68736	20.2848	18.7189	11.205	3.64848	29.2241	141.195	18.7189	9.68736	20.2848	18.7189	11.205	3.64848	29.2241	141.195	18.7189	12.1447	6.08925	9.68736
Endogenous1	hsa-miR-1274b	nmiR00093.1	118.088	77.5679	113.761	67.2886	86.5392	29.1976	22.733	60.4438	92.6078	60.4438	92.6078	137.66	189.466	95.6248	77.6699	63.9885	55.2213	44.6711	20.302	19.1522	23.1271	9.93654	10.6562	23.2418	17.2673	8.61777	24.0359	24	58.1242	75.3435	39.7776	26.1449	8.66513	106.269	221.877	39.7776	58.1242	75.3435	39.7776	26.1449	8.66513	106.269	221.877	39.7776	7.72842	4.0595	58.1242
Endogenous1	hsa-miR-1275	nmiR00094.1	94.4702	116.352	139.449	104.189	121.155	19.187	26.6525	125.537	117.864	125.537	117.864	197.886	233.674	111.048	80.6573	79.9856	63.3024	110.85	27.6845	21.7059	17.041	6.07233	5.58181	25.1787	15.8283	13.2139	19.0284	10	58.1242	121.709	42.1175	34.8599	10.4894	154.091	201.707	42.1175	58.1242	121.709	42.1175	34.8599	10.4894	154.091	201.707	42.1175	8.28045	4.0595	58.1242
Endogenous1	hsa-miR-1276	nmiR00096.1	23.6175	33.936	25.688	21.706	34.6157	7.09084	11.7584	25.5724	25.2567	25.5724	25.2567	43.0188	44.2087	30.8467	32.8604	13.7118	18.856	29.7807	12.9195	21.7059	8.5205	7.72842	9.13388	16.463	6.47523	10.9158	14.0209	37	29.0621	55.0587	18.7189	13.6949	5.01665	31.8808	20.1707	18.7189	29.0621	55.0587	18.7189	13.6949	5.01665	31.8808	20.1707	18.7189	4.41624	5.07438	29.0621
Endogenous1	hsa-miR-1277	nmiR00097.1	47.2351	67.8719	58.7154	39.0708	65.7698	7.92506	22.733	32.5466	33.6755	32.5466	33.6755	120.453	138.941	64.7781	29.8731	38.8501	25.5903	44.6711	31.3758	12.7682	13.3894	9.38451	5.58181	6.77887	12.231	6.89421	10.0149	14	29.0621	57.9565	21.0587	12.4499	7.29695	50.4779	131.109	21.0587	29.0621	57.9565	21.0587	12.4499	7.29695	50.4779	131.109	21.0587	6.07233	6.59669	29.0621
Endogenous1	hsa-miR-1278	nmiR00098.1	47.2351	58.1759	84.4033	47.7532	76.1545	8.34217	13.3262	48.82	42.0944	48.82	42.0944	73.1319	157.888	77.1168	32.8604	20.5677	22.8966	28.1262	9.22818	5.10726	1.21721	3.31218	4.0595	6.77887	4.31682	2.87259	5.00747	29	36.812	49.263	18.7189	6.22497	50.5133	81.7357	94.7328	40.1007	35.8477	15.9971	28.2841	36.3987	25.8389	7.66089	3.65164	1.65609	6.08925	6.77887	6.47523
Endogenous1	hsa-miR-1279	nmiR00099.1	118.088	48.48	102.752	86.824	96.9239	13.3475	33.7076	72.0676	72.9637	72.0676	72.9637	98.9432	221.043	92.5402	77.6699	91.4121	51.1807	51.289	25.8389	15.3218	14.6066	6.62436	4.0595	20.3366	17.2673	10.3413	15.0224	11	46.4993	86.9348	14.0392	21.1649	30.8693	51.6225	119.995	21.5927	14.9365	29.7089	9.42802	11.5814	7.38254	5.10726	4.86886	4.41624	1.52231	4.84205	2.87788
Endogenous1	hsa-miR-1280	nmiR00101.2	89.7467	155.136	168.807	104.189	138.463	20.0212	43.8982	120.888	137.508	120.888	137.508	176.377	284.199	135.726	140.403	73.1297	60.6087	69.4883	86.7449	52.3494	51.123	18.217	18.7752	46.4837	28.0593	20.6826	53.0792	5	85.2488	115.913	133.372	61.0047	47.0981	92.2193	279.481	5.35191	45.2188	2.2853	1.34686	1.65448	1.84564	1.27682	1.21721	0.55203	0.507438	0.96841	0.71947
Endogenous1	hsa-miR-1281	nmiR00102.1	51.9586	53.328	73.3942	39.0708	62.3082	10.4277	10.9746	41.8457	44.9007	41.8457	44.9007	68.83	151.573	49.3547	29.8731	36.5648	28.2841	29.7807	31.3758	19.1522	6.08607	5.5203	8.62644	17.4314	14.3894	9.19228	23.0344	21	40.6869	37.6717	28.0783	16.1849	78.5763	129.056	233.674	107.964	101.568	75.415	53.8744	71.1428	62.7516	33.1972	23.1271	13.2487	12.1785	26.1471	23.7425
Endogenous1	hsa-miR-1282	nmiR00103.1	85.0231	72.7199	95.4125	67.2886	90.0008	12.9304	20.3813	58.119	64.5448	58.119	64.5448	81.7357	195.781	86.3708	59.7461	41.1354	32.3246	54.598	14.7651	10.2145	14.6066	9.38451	8.119	9.6841	7.1947	3.44711	16.0239	10	63.9366	84.0369	28.0783	11.205	230.116	296.83	498.926	206.673	161.315	121.121	92.9333	110.85	38.7584	21.7059	21.9099	27.0495	20.2975	24.2103	24.462
Endogenous1	hsa-miR-1283	nmiR00104.1	40.0553	107.529	102.532	56.6092	95.6085	0.417108	0.783897	51.1447	86.49	51.1447	86.49	51.5365	130.226	12.0302	14.8768	2.2853	29.2538	1.65448	1.84564	1.27682	1.21721	0.55203	0.507438	0.96841	0.71947	0.574518	1.00149	32	55.7604	14.2573	2.33986	1.24499	53.3196	60.2263	69.4707	43.1854	23.8984	22.853	20.2029	18.1993	18.4564	11.4913	4.86886	4.41624	2.53719	6.77887	7.91417
Endogenous1	hsa-miR-1284	nmiR00105.1	61.4056	140.592	124.77	91.1652	93.4624	14.1817	22.733	125.537	95.4141	125.537	95.4141	137.66	265.252	80.2015	74.6826	73.1297	61.9556	64.5249	33.2214	37.0276	13.3894	13.8008	13.7008	20.3366	23.7425	12.6394	25.0374	6	67.8115	98.5261	58.4965	26.1449	81.3826	116.151	170.519	64.7781	38.835	45.706	36.3652	44.6711	35.0671	15.3218	19.4754	11.0406	13.1934	10.6525	9.35311
Endogenous1	hsa-miR-1285	nmiR00106.1	85.0231	87.2639	88.0731	56.4356	135.001	13.7646	18.8135	76.7171	70.1574	76.7171	70.1574	60.2263	151.573	70.9474	86.6319	41.1354	45.7932	54.598	44.2953	20.429	6.08607	8.83248	11.6711	15.4946	14.3894	9.19228	28.0418	29	48.4368	72.4456	39.7776	32.3699	115.058	137.66	284.199	135.726	116.505	70.8444	64.6493	71.1428	42.4496	25.5363	10.9549	16.0089	7.61156	22.2734	19.4257
Endogenous1	hsa-miR-1286	nmiR00107.1	118.088	77.5679	121.1	102.018	145.386	20.8554	33.7076	109.264	129.09	109.264	129.09	124.754	258.936	129.556	98.5811	73.1297	75.4242	76.1063	35.0671	21.7059	20.6926	8.28045	5.58181	18.3998	20.1452	12.0649	17.0254	15	75.5614	101.424	32.758	19.9199	44.9007	43.0188	101.048	24.6774	38.835	41.1354	25.5903	44.6711	73.8254	68.948	75.4673	40.8502	94.8908	115.241	40.2903
Endogenous1	hsa-miR-1287	nmiR00108.1	51.9586	67.8719	73.3942	43.412	72.6929	7.92506	18.8135	58.119	50.5133	58.119	50.5133	60.2263	132.626	49.3547	53.7715	34.2795	24.2435	23.1628	27.6845	10.2145	13.3894	11.0406	7.10413	14.5262	10.792	7.46873	8.01195	13	34.8745	60.8543	32.758	6.22497	61.7385	81.7357	82.1018	67.8628	35.8477	27.4236	26.9372	19.8538	7.38254	8.93771	10.9549	4.41624	4.56694	8.71569	10.792
Endogenous1	hsa-miR-1288	nmiR00109.1	28.341	43.632	33.0274	13.0236	31.1541	3.33687	3.91948	20.9228	28.063	20.9228	28.063	34.415	88.4173	37.0161	23.8984	6.85591	14.8155	16.5448	16.6107	17.8754	9.73772	4.41624	5.58181	7.74728	6.47523	4.02162	12.0179	5	13.5623	14.4891	21.0587	16.1849	33.6755	47.3207	75.7863	30.8467	17.9238	22.853	16.1623	21.5083	16.6107	11.4913	6.08607	1.10406	5.07438	4.84205	9.35311
Endogenous1	hsa-miR-1289	nmiR00110.1	37.7881	72.7199	47.7062	49.9238	38.0773	3.75398	14.1101	32.5466	44.9007	32.5466	44.9007	34.415	126.31	37.0161	20.9111	27.4236	24.2435	29.7807	14.7651	19.1522	3.65164	3.31218	5.58181	7.74728	11.5115	9.19228	15.0224	9	27.1246	60.8543	30.4182	16.1849	22.4504	73.1319	69.4707	30.8467	14.9365	15.9971	22.8966	18.1993	25.8389	2.55363	2.43443	3.31218	2.53719	4.84205	5.03629
Endogenous1	hsa-miR-1290	nmiR00111.1	42.5116	24.24	29.3577	17.3648	34.6157	5.83952	6.27117	23.2476	22.4504	23.2476	22.4504	34.415	82.1018	21.5927	17.9238	11.4265	10.7749	21.5083	14.7651	5.10726	7.30329	2.76015	3.04463	6.77887	7.1947	3.44711	7.01046	12	25.1871	43.4674	7.01958	14.9399	33.6755	47.3207	69.4707	18.508	26.8858	13.7118	16.1623	19.8538	5.53691	6.38408	6.08607	3.86421	2.02975	7.74728	5.03629
Endogenous1	hsa-miR-1291	nmiR00112.1	51.9586	87.2639	58.7154	58.6062	93.4624	13.3475	21.1652	72.0676	50.5133	72.0676	50.5133	111.849	157.888	64.7781	56.7588	54.8472	37.7121	59.5614	29.5302	17.8754	14.6066	8.83248	10.6562	16.463	14.3894	11.4904	21.0314	12	29.0621	66.65	53.8168	33.6149	53.3196	60.2263	44.2087	30.8467	17.9238	20.5677	25.5903	28.1262	7.38254	6.38408	3.65164	3.31218	3.55206	5.81046	7.91417
Endogenous1	hsa-miR-1292	nmiR00113.1	61.4056	63.0239	66.0548	34.7296	48.462	6.25663	18.0296	34.8714	42.0944	34.8714	42.0944	55.9244	119.995	58.6088	59.7461	25.1383	28.2841	38.0531	20.302	6.38408	13.3894	3.31218	2.53719	4.84205	9.35311	4.02162	20.0299	20	32.937	40.5696	25.7385	21.1649	84.1889	172.075	189.466	101.794	68.708	68.5591	59.2618	56.2525	36.9127	24.2595	12.1721	9.38451	5.07438	10.6525	21.5841
Endogenous1	hsa-miR-1293	nmiR00114.2	42.5116	14.544	44.0365	23.8766	34.6157	7.09084	7.83897	30.2219	33.6755	30.2219	33.6755	34.415	75.7863	24.6774	20.9111	18.2824	12.1217	18.1993	11.0738	17.8754	6.08607	2.76015	5.58181	8.71569	8.63364	4.59614	15.0224	8	7.74989	11.5913	11.6993	18.6749	227.31	283.924	574.713	249.858	238.984	189.68	127.952	206.811	51.6778	38.3045	32.8648	37.538	28.9239	26.1471	42.4487
Endogenous1	hsa-miR-1294	nmiR00116.1	61.4056	87.2639	95.4125	84.6534	69.2314	12.0961	25.8686	53.4695	70.1574	53.4695	70.1574	103.245	176.835	64.7781	53.7715	59.4178	61.9556	47.98	42.4496	28.0899	24.3443	11.5926	8.62644	25.1787	14.3894	13.2139	21.0314	32	52.3117	104.322	35.0979	29.8799	67.3511	73.1319	132.626	58.6088	68.708	38.8501	39.0589	38.0531	38.7584	26.8131	20.6926	13.2487	11.6711	23.2418	21.5841
Endogenous1	hsa-miR-1296	nmiR00119.1	47.2351	48.48	44.0365	26.0472	48.462	7.50795	7.05507	34.8714	42.0944	34.8714	42.0944	86.0375	63.1552	37.0161	29.8731	20.5677	14.8155	19.8538	16.6107	8.93771	7.30329	2.20812	2.53719	7.74728	10.0726	5.17066	8.01195	6	30.9996	40.5696	28.0783	11.205	4.10453	53.1347	90.768	28.0783	30.9996	41.1354	25.5903	44.6711	73.8254	68.948	75.4673	40.8502	94.8908	115.241	40.2903
Endogenous1	hsa-miR-1297	nmiR00120.1	118.088	82.4159	157.798	69.4592	193.848	19.187	21.1652	97.6399	106.639	97.6399	106.639	133.358	164.204	52.4394	71.6953	61.7031	68.6899	57.907	396.812	329.418	309.172	182.722	225.302	345.722	215.121	157.992	252.377	29	71.6865	113.015	257.385	139.439	88.9316	124.866	262.219	257.385	71.6865	113.015	257.385	139.439	88.9316	124.866	262.219	257.385	19	29	71.6865
Endogenous1	hsa-miR-1298	nmiR00121.1	51.9586	106.656	88.0731	49.9238	83.0777	12.9304	21.9491	79.0418	86.9952	79.0418	86.9952	120.453	189.466	92.5402	59.7461	38.8501	39.0589	38.0531	12.9195	14.045	4.86886	6.07233	6.08925	12.5893	12.9505	6.89421	15.0224	15	44.5619	89.8326	18.7189	16.1849	5.92877	82.3587	110.939	18.7189	44.5619	89.8326	18.7189	16.1849	5.92877	82.3587	110.939	18.7189	5	6	44.5619
Endogenous1	hsa-miR-1299	nmiR00122.1	33.0646	53.328	51.3759	28.2178	34.6157	5.0053	10.1907	27.8971	33.6755	27.8971	33.6755	64.5282	88.4173	37.0161	35.8477	20.5677	30.9778	13.2359	11.0738	10.2145	9.73772	5.5203	4.0595	3.87364	6.47523	6.89421	8.01195	13	29.0621	43.4674	23.3986	23.6549	4.56059	42.5077	50.4266	23.3986	29.0621	43.4674	23.3986	23.6549	4.56059	42.5077	50.4266	23.3986	21	14	29.0621
Endogenous1	hsa-miR-1301	nmiR00124.1	70.8526	116.352	117.431	78.1416	86.5392	13.3475	19.5974	79.0418	92.6078	79.0418	92.6078	120.453	239.99	89.4555	71.6953	57.1325	44.4464	56.2525	25.8389	22.9827	13.3894	7.17639	6.59669	12.5893	11.5115	7.46873	21.0314	44	60.0616	81.1391	28.0783	21.1649	10.0333	82.3587	252.133	28.0783	60.0616	81.1391	28.0783	21.1649	10.0333	82.3587	252.133	28.0783	15	12	60.0616
Endogenous1	hsa-miR-1302	nmiR00125.1	3.05876	22.531	25.7801	5.66713	58.7027	16.5214	15.9966	9.38451	21.5841	10.9158	14.0209	17.0871	42.7178	64.0768	5.66713	36.8364	37.8999	30.012	26.0845	51.0931	17.0871	24.2595	43.905	13.9529	0.463397	2.58468	5.91596	38.2293	23.1392	36.9127	12.1721	5.07438	17.0871	42.7178	64.0768	5.66713	36.8364	55.2545	16.5214	107.389	268.474	15.9966	103.978	37.8999	94.7498	142.125	25.7801
Endogenous1	hsa-miR-1303	nmiR00126.1	42.5116	53.328	51.3759	28.2178	48.462	6.25663	12.5423	30.2219	47.707	30.2219	47.707	73.1319	195.781	30.8467	38.835	36.5648	29.6309	14.8904	9.22818	10.2145	7.30329	2.20812	2.02975	6.77887	7.91417	2.87259	12.0179	46.4993	43.4674	16.379	11.205	3.64848	63.7616	151.28	16.379	11.205	3.64848	24	29.0621	66.65	53.8168	33.6149	3.64848	69.0751	100.853	53.8168	36
Endogenous1	hsa-miR-1305	nmiR00128.1	70.8526	130.896	124.77	91.1652	141.924	17.1014	25.8686	116.238	72.9637	116.238	72.9637	120.453	265.252	70.9474	53.7715	82.2709	63.3024	71.1428	33.2214	20.429	14.6066	5.5203	9.13388	23.2418	7.91417	12.6394	16.0239	58.1242	113.015	46.7972	22.4099	3.64848	124.866	231.963	46.7972	22.4099	3.64848	8	32.937	40.5696	25.7385	21.1649	5.01665	26.5673	131.109	25.7385	21
Endogenous1	hsa-miR-1306	nmiR00129.1	28.341	4.848	29.3577	15.1942	10.3847	0.834217	7.05507	13.9486	14.0315	13.9486	14.0315	34.415	31.5776	18.508	8.96192	11.4265	6.7343	8.27242	3.69127	1.27682	2.43443	0.55203	4.0595	1.93682	2.87788	0.574518	2.00299	13.5623	23.1826	2.33986	6.22497	0.912119	29.2241	40.3413	2.33986	6.22497	0.912119	6	7.74989	11.5913	11.6993	18.6749	5.01665	31.8808	60.512	11.6993	5
Endogenous1	hsa-miR-1307	nmiR00130.1	1.52938	80.1104	45.9558	25.9069	189.153	35.4031	35.4706	15.4568	9.35311	9.19228	29.0433	40.1548	100.387	150.58	25.9069	168.395	70.1149	75.6302	56.5164	68.8646	40.1548	19.1522	36.5875	16.5691	1.85359	12.2772	10.3529	58.9369	41.6505	40.604	18.2582	7.10413	40.1548	100.387	150.58	25.9069	168.395	252.592	35.4031	230.12	575.3	35.4706	230.559	70.1149	175.287	262.931	45.9558
Endogenous1	hsa-miR-1308	nmiR00131.2	89.7467	111.504	176.146	82.4828	107.309	68.8229	29.0042	44.1704	70.1574	44.1704	70.1574	146.264	258.936	92.5402	50.7842	50.2766	41.7527	59.5614	25.8389	11.4913	15.8238	4.96827	4.0595	11.6209	9.35311	6.89421	13.0194	42	58.1242	86.9348	28.0783	13.6949	5.92877	79.702	161.365	28.0783	13.6949	13.8008	13.7008	20.3366	23.7425	12.6394	25.0374	6	67.8115	98.5261	15.8238
Endogenous1	hsa-miR-1321	nmiR00135.1	42.5116	38.784	51.3759	30.3884	90.0008	13.7646	16.4618	39.5209	53.3196	39.5209	53.3196	73.1319	126.31	33.9314	32.8604	34.2795	24.2435	26.4718	16.6107	11.4913	3.65164	5.5203	4.0595	6.77887	9.35311	5.17066	5.00747	62	21.3122	72.4456	18.7189	11.205	2.2803	63.7616	151.28	18.7189	11.205	8.83248	11.6711	15.4946	14.3894	9.19228	28.0418	29	48.4368	72.4456	3.65164
Endogenous1	hsa-miR-1322	nmiR00136.1	42.5116	67.8719	47.7062	47.7532	51.9235	11.2619	14.1101	41.8457	33.6755	41.8457	33.6755	47.3207	151.573	46.2701	38.835	20.5677	26.9372	29.7807	9.22818	10.2145	4.86886	1.65609	3.04463	7.74728	7.91417	4.02162	4.00598	47	25.1871	34.7739	23.3986	7.46997	3.64848	61.1049	90.768	23.3986	7.46997	8.28045	5.58181	18.3998	20.1452	12.0649	17.0254	15	75.5614	101.424	4.86886
Endogenous1	hsa-miR-1323	nmiR00137.1	0.76469	52.5724	47.0767	10.9295	130.451	34.223	29.2111	93.2931	27.3398	18.3846	6.00897	34.1743	85.4357	128.154	10.9295	71.0415	43.5849	39.6158	50.7199	55.536	34.1743	5.10726	31.7091	9.59265	5.09737	7.75404	8.87395	55.7511	50.9061	551.845	349.341	6.08925	34.1743	85.4357	128.154	10.9295	71.0415	106.562	34.223	222.45	556.124	29.2111	189.872	43.5849	108.962	163.443	47.0767
Endogenous1	hsa-miR-1469	nmiR00158.1	56.6821	48.48	77.0639	30.3884	55.3851	6.67374	7.83897	46.4952	47.707	46.4952	47.707	73.1319	82.1018	43.1854	23.8984	31.9942	12.1217	28.1262	9.22818	8.93771	6.08607	3.31218	4.0595	9.6841	3.59735	4.02162	5.00747	47.707	73.1319	82.1018	43.1854	23.8984	31.9942	12.1217	28.1262	9.22818	8.93771	6.08607	3.31218	4.0595	9.6841	3.59735	4.02162	32.937	43.4674	11.6993	9.95996
Endogenous1	hsa-miR-1470	nmiR00163.1	33.0646	87.2639	62.3851	32.559	51.9235	8.34217	12.5423	69.7428	44.9007	69.7428	44.9007	81.7357	113.679	43.1854	14.9365	34.2795	25.5903	24.8173	14.7651	16.5986	3.65164	0.55203	3.04463	4.84205	5.75576	4.02162	8.01195	44.9007	81.7357	113.679	43.1854	14.9365	34.2795	25.5903	24.8173	14.7651	16.5986	3.65164	0.55203	3.04463	4.84205	5.75576	4.02162	38.7494	37.6717	18.7189	7.46997
Endogenous1	hsa-miR-1537	nmiR00174.1	170.046	150.288	176.146	145.43	228.464	24.6094	50.1694	97.6399	193.634	97.6399	193.634	236.603	265.252	181.996	110.53	68.5591	103.708	97.6146	53.5234	19.1522	34.082	12.1447	9.64131	21.305	30.9372	19.5336	40.0598	193.634	236.603	265.252	181.996	110.53	68.5591	103.708	97.6146	53.5234	19.1522	34.082	12.1447	9.64131	21.305	30.9372	19.5336	98.8111	141.993	81.8951	47.3098
Endogenous1	hsa-miR-1538	nmiR00175.1	33.0646	38.784	51.3759	56.4356	72.6929	8.75928	15.6779	58.119	67.3511	58.119	67.3511	34.415	138.941	43.1854	44.8096	52.5619	16.1623	38.0531	16.6107	11.4913	4.86886	2.76015	1.52231	3.87364	6.47523	5.74518	14.0209	67.3511	34.415	138.941	43.1854	44.8096	52.5619	16.1623	38.0531	16.6107	11.4913	4.86886	2.76015	1.52231	3.87364	6.47523	5.74518	36.812	52.1609	21.0587	9.95996
Endogenous1	hsa-miR-1539	nmiR00176.1	51.9586	43.632	66.0548	26.0472	76.1545	7.92506	10.9746	39.5209	61.7385	39.5209	61.7385	77.4338	101.048	46.2701	38.835	29.7089	20.2029	23.1628	25.8389	12.7682	13.3894	8.83248	6.08925	8.71569	15.1089	8.04325	21.0314	61.7385	77.4338	101.048	46.2701	38.835	29.7089	20.2029	23.1628	25.8389	12.7682	13.3894	8.83248	6.08925	8.71569	15.1089	8.04325	23.2497	55.0587	25.7385	18.6749
Endogenous1	hsa-miR-1825	nmiR00188.1	51.9586	67.8719	88.0731	60.7768	72.6929	9.17639	19.5974	51.1447	53.3196	51.1447	53.3196	107.547	151.573	55.5241	44.8096	47.9913	28.2841	34.7442	27.6845	20.429	21.9099	9.93654	9.64131	8.71569	17.2673	9.7668	17.0254	53.3196	107.547	151.573	55.5241	44.8096	47.9913	28.2841	34.7442	27.6845	20.429	21.9099	9.93654	9.64131	8.71569	17.2673	9.7668	38.7494	69.5478	30.4182	19.9199
Endogenous1	hsa-miR-1827	nmiR00190.1	28.341	29.088	62.3851	45.5826	41.5388	6.67374	9.40676	39.5209	36.4818	39.5209	36.4818	38.7169	88.4173	30.8467	38.835	29.7089	14.8155	34.7442	20.302	12.7682	12.1721	2.20812	5.07438	13.5577	4.31682	7.46873	15.0224	36.4818	38.7169	88.4173	30.8467	38.835	29.7089	14.8155	34.7442	20.302	12.7682	12.1721	2.20812	5.07438	13.5577	4.31682	7.46873	21.3122	37.6717	21.0587	18.6749
Endogenous1	hsa-miR-1908	nmiR00201.1	18.894	43.632	47.7062	39.0708	41.5388	10.0106	16.4618	55.7942	36.4818	55.7942	36.4818	30.1131	63.1552	43.1854	35.8477	29.7089	13.4686	24.8173	11.0738	8.93771	2.43443	2.20812	2.53719	3.87364	7.1947	3.44711	9.01345	36.4818	30.1131	63.1552	43.1854	35.8477	29.7089	13.4686	24.8173	11.0738	8.93771	2.43443	2.20812	2.53719	3.87364	7.1947	3.44711	19.3747	40.5696	21.0587	8.71496
Endogenous1	hsa-miR-1909	nmiR00202.1	80.2996	92.1119	80.7336	52.0944	76.1545	6.25663	12.5423	55.7942	44.9007	55.7942	44.9007	73.1319	138.941	55.5241	53.7715	50.2766	26.9372	39.7076	11.0738	8.93771	7.30329	6.07233	5.58181	9.6841	5.03629	2.87259	11.0164	44.9007	73.1319	138.941	55.5241	53.7715	50.2766	26.9372	39.7076	11.0738	8.93771	7.30329	6.07233	5.58181	9.6841	5.03629	2.87259	48.4368	57.9565	14.0392	12.4499
Endogenous1	hsa-miR-1910	nmiR00205.1	80.2996	145.44	157.798	88.9946	135.001	16.2672	48.6016	102.289	115.058	102.289	115.058	176.377	277.883	111.048	89.6192	57.1325	67.343	77.7608	22.1476	11.4913	7.30329	4.96827	6.08925	15.4946	18.7062	8.61777	20.0299	115.058	176.377	277.883	111.048	89.6192	57.1325	67.343	77.7608	22.1476	11.4913	7.30329	4.96827	6.08925	15.4946	18.7062	8.61777	75.5614	110.117	28.0783	16.1849
Endogenous1	hsa-miR-1911	nmiR00206.1	1.52938	50.069	32.5053	13.3582	94.5766	28.3225	21.5606	38.0901	32.3761	12.0649	38.0568	25.6307	64.0768	96.1151	13.3582	86.8286	51.1649	37.2149	42.025	46.6502	25.6307	44.6885	29.27	12.2088	5.56077	7.53865	12.3249	41.4151	37.0226	121.812	48.6886	13.1934	25.6307	64.0768	96.1151	13.3582	86.8286	130.243	28.3225	184.096	460.24	21.5606	140.144	51.1649	127.912	191.868	32.5053
Endogenous1	hsa-miR-1912	nmiR00207.1	113.364	189.072	157.798	130.236	141.924	27.9463	40.7626	109.264	86.9952	109.264	86.9952	180.679	328.407	101.794	98.5811	73.1297	56.5681	95.9601	35.0671	47.2422	18.2582	12.6967	15.7306	24.2103	23.023	17.2355	42.0628	46.4993	43.4674	16.379	11.205	3.64848	63.7616	151.28	16.379	11.205	3.64848	5	15	104.623	144.891	60.8363	47.3098	12.3136	100.956	2.43443	2.20812
Endogenous1	hsa-miR-1913	nmiR00208.1	66.1291	92.1119	47.7062	60.7768	79.6161	11.2619	21.1652	76.7171	75.77	76.7171	75.77	116.151	151.573	80.2015	74.6826	43.4207	57.915	61.2159	42.4496	33.1972	23.1271	11.5926	10.6562	38.7364	15.8283	13.2139	23.0344	58.1242	113.015	46.7972	22.4099	3.64848	124.866	231.963	46.7972	22.4099	3.64848	4	15	42.6244	81.1391	44.4573	38.5948	11.4015	95.6424	211.792	44.4573
Endogenous1	hsa-miR-1914	nmiR00209.1	51.9586	87.2639	55.0457	34.7296	38.0773	6.25663	11.7584	34.8714	44.9007	34.8714	44.9007	64.5282	94.7328	33.9314	44.8096	20.5677	22.8966	21.5083	36.9127	19.1522	19.4754	4.41624	5.07438	10.6525	19.4257	12.0649	18.0269	13.5623	23.1826	2.33986	6.22497	0.912119	29.2241	40.3413	2.33986	6.22497	0.912119	12	26	29.0621	57.9565	30.4182	11.205	6.84089	45.1645	70.5973	30.4182
Endogenous1	hsa-miR-1915	nmiR00210.1	47.2351	72.7199	29.3577	32.559	38.0773	6.25663	17.2457	41.8457	42.0944	41.8457	42.0944	68.83	145.257	52.4394	29.8731	22.853	24.2435	31.4352	23.9933	15.3218	9.73772	6.62436	7.10413	7.74728	7.91417	3.44711	15.0224	77.4338	101.048	46.2701	38.835	29.7089	20.2029	23.1628	25.8389	12.7682	13.3894	8.83248	6.08925	8.71569	15.1089	8.04325	21.0314	61.7385	77.4338	101.048	46.2701
Endogenous1	hsa-miR-1973	nmiR00689.1	42.5116	63.0239	69.7245	36.9002	41.5388	9.17639	16.4618	30.2219	89.8015	30.2219	89.8015	68.83	176.835	43.1854	23.8984	22.853	21.5498	33.0897	12.9195	10.2145	9.73772	6.07233	2.53719	10.6525	6.47523	6.89421	7.01046	2.43443	2.20812	2.53719	3.87364	7.1947	3.44711	9.01345	36.4818	30.1131	63.1552	43.1854	35.8477	29.7089	13.4686	24.8173	11.0738	8.93771	2.53719	4.84205	5.03629
Endogenous1	hsa-miR-1974	nmiR00690.1	3.05876	37.5517	26.9009	9.31029	81.5316	27.1424	19.4741	4.41624	2.87788	4.59614	7.01046	18.7958	46.9896	70.4844	9.31029	60.5169	36.0049	37.2149	33.3302	46.6502	18.7958	5.10726	21.9525	23.5456	3.24378	5.60014	14.2969	30.2649	38.5653	7.38254	4.86886	1.52231	18.7958	46.9896	70.4844	9.31029	60.5169	90.7753	27.1424	176.425	441.064	19.4741	126.582	36.0049	90.0123	135.018	26.9009
Endogenous1	hsa-miR-1975	nmiR00691.1	66.1291	67.8719	110.091	60.7768	110.77	27.5292	42.3304	95.3151	61.7385	95.3151	61.7385	90.3394	107.364	55.5241	83.6446	47.9913	52.5275	52.9435	23.9933	19.1522	13.3894	9.38451	8.62644	18.3998	16.5478	5.17066	26.0389	65.0933	67.3511	73.1319	132.626	58.6088	68.708	38.8501	39.0589	38.0531	56.1867	66.65	42.1175	22.4099	5.92877	79.702	131.109	42.1175	22.4099	5.92877	21.5841
Endogenous1	hsa-miR-1976	nmiR00692.1	37.7881	58.1759	44.0365	54.265	45.0004	7.09084	9.40676	44.1704	50.5133	44.1704	50.5133	90.3394	107.364	55.5241	29.8731	27.4236	16.1623	21.5083	11.0738	3.83045	3.65164	2.76015	2.53719	5.81046	5.03629	7.46873	6.00897	104.614	117.864	124.754	233.674	86.3708	71.6953	84.5562	61.9556	62.8704	17.4372	63.7522	7.01958	7.46997	1.82424	55.7914	80.6826	7.01958	7.46997	1.82424	9.35311
Endogenous1	hsa-miR-1977	nmiR00693.1	70.8526	67.8719	124.77	60.7768	76.1545	12.5133	21.1652	55.7942	58.9322	55.7942	58.9322	103.245	202.097	86.3708	59.7461	52.5619	41.7527	41.3621	22.1476	10.2145	13.3894	4.41624	3.55206	7.74728	10.792	5.74518	13.0194	39.5209	75.77	120.453	170.519	64.7781	38.835	29.7089	22.8966	36.3987	48.4368	75.3435	21.0587	13.6949	7.29695	82.3587	171.451	21.0587	13.6949	7.29695	12.9505
Endogenous1	hsa-miR-1978	nmiR00694.1	28.341	82.4159	44.0365	52.0944	62.3082	7.09084	10.1907	37.1962	42.0944	37.1962	42.0944	73.1319	119.995	55.5241	38.835	13.7118	22.8966	26.4718	14.7651	8.93771	3.65164	1.65609	2.53719	3.87364	6.47523	5.17066	13.0194	48.82	53.3196	64.5282	126.31	64.7781	53.7715	52.5619	32.3246	29.7807	36.812	40.5696	23.3986	8.71496	3.64848	53.1347	80.6826	23.3986	8.71496	3.64848	10.0726
Endogenous1	hsa-miR-1979	nmiR00695.1	75.5761	58.1759	66.0548	52.0944	48.462	63.4005	27.4364	44.1704	75.77	44.1704	75.77	55.9244	119.995	37.0161	41.8223	31.9942	10.7749	44.6711	22.1476	5.10726	21.9099	9.93654	6.08925	15.4946	45.3266	6.89421	8.01195	102.289	98.2203	111.849	265.252	111.048	65.7207	79.9856	60.6087	77.7608	38.7494	43.4674	23.3986	21.1649	5.01665	63.7616	141.195	23.3986	21.1649	5.01665	13.6699
Endogenous1	hsa-miR-2052	nmiR00696.1	33.0646	67.8719	36.6971	60.7768	90.0008	8.34217	10.9746	41.8457	47.707	41.8457	47.707	51.6225	132.626	64.7781	38.835	25.1383	20.2029	38.0531	22.1476	16.5986	13.3894	3.86421	3.55206	10.6525	12.231	6.89421	19.0284	11.6238	2.8063	30.1131	50.5242	12.3387	11.9492	6.85591	8.08116	13.2359	29.0621	52.1609	44.4573	24.8999	4.10453	47.8212	100.853	44.4573	24.8999	4.10453	6.47523
Endogenous1	hsa-miR-2053	nmiR00697.1	61.4056	58.1759	62.3851	49.9238	76.1545	9.17639	13.3262	65.0933	101.027	65.0933	101.027	60.2263	88.4173	67.8628	56.7588	22.853	21.5498	39.7076	31.3758	22.9827	15.8238	6.07233	5.07438	9.6841	17.9867	23.9933	25.5363	19.4754	12.1447	6.08925	25.1787	20.8646	15.512	28.0418	22.5239	45.466	153.434	143.121	153.434	143.121	228	423.14	135.726	134.429	114.265	99.6676	100.924
Endogenous1	hsa-miR-2054	nmiR00698.1	7.6469	92.6276	69.4941	24.2877	172.847	55.4649	52.1627	13.2487	94.2505	8.61777	8.01195	66.6398	166.6	249.899	24.2877	157.87	87.1698	76.8307	52.169	104.408	66.6398	2.55363	46.3441	22.6735	12.5117	10.7695	19.2269	70.0871	69.4175	23.9933	63.2952	9.13388	66.6398	166.6	249.899	24.2877	157.87	236.805	55.4649	360.522	901.304	52.1627	339.058	87.1698	217.925	326.887	69.4941
Endogenous1	hsa-miR-2110	nmiR00699.1	28.341	24.24	58.7154	52.0944	58.8467	7.92506	9.40676	51.1447	47.707	51.1447	47.707	47.3207	69.4707	33.9314	35.8477	18.2824	16.1623	21.5083	16.6107	17.8754	12.1721	3.31218	6.59669	11.6209	12.231	5.74518	11.0164	33.0493	19.6041	45.466	88.3409	115.058	88.3409	115.058	137.66	284.199	135.726	116.505	70.8444	64.6493	71.1428	42.4496	25.5363	10.9549	16.0089	7.61156	22.2734
Endogenous1	hsa-miR-2113	nmiR00700.1	33.0646	24.24	66.0548	52.0944	58.8467	6.67374	9.40676	41.8457	50.5133	41.8457	50.5133	64.5282	88.4173	33.9314	35.8477	15.9971	17.5092	36.3987	14.7651	7.66089	8.5205	6.62436	5.58181	6.77887	5.75576	5.17066	22.0329	59.0882	16.2672	10.9746	60.4438	44.9007	60.4438	44.9007	43.0188	101.048	24.6774	38.835	41.1354	25.5903	44.6711	73.8254	68.948	75.4673	40.8502	94.8908	115.241
Endogenous1	hsa-miR-2114	nmiR00701.1	136.982	121.2	172.476	115.042	176.54	22.5239	56.4405	139.486	145.927	139.486	145.927	240.905	435.771	138.81	128.454	118.836	80.8116	109.196	36.9127	26.8131	19.4754	11.5926	12.1785	18.3998	20.1452	21.2572	22.0329	17.0254	9.17639	13.3262	34.8714	61.7385	34.8714	61.7385	81.7357	82.1018	67.8628	35.8477	27.4236	26.9372	19.8538	7.38254	8.93771	10.9549	4.41624	4.56694	8.71569
Endogenous1	hsa-miR-2115	nmiR00702.1	47.2351	111.504	40.3668	45.5826	86.5392	6.25663	17.2457	46.4952	72.9637	46.4952	72.9637	77.4338	157.888	52.4394	32.8604	59.4178	30.9778	36.3987	33.2214	15.3218	17.041	6.07233	9.13388	8.71569	11.5115	5.74518	11.0164	8.01195	5.0053	7.05507	46.4952	33.6755	46.4952	33.6755	47.3207	75.7863	30.8467	17.9238	22.853	16.1623	21.5083	16.6107	11.4913	6.08607	1.10406	5.07438	4.84205
Endogenous1	hsa-miR-2116	nmiR00703.1	23.6175	38.784	36.6971	26.0472	45.0004	4.58819	9.40676	44.1704	42.0944	44.1704	42.0944	55.9244	94.7328	33.9314	32.8604	29.7089	21.5498	18.1993	7.38254	11.4913	4.86886	5.5203	7.61156	2.90523	5.03629	2.87259	11.0164	8.01195	7.09084	10.1907	39.5209	22.4504	39.5209	22.4504	73.1319	69.4707	30.8467	14.9365	15.9971	22.8966	18.1993	25.8389	2.55363	2.43443	3.31218	2.53719	4.84205
Endogenous1	hsa-miR-2117	nmiR00704.1	61.4056	87.2639	80.7336	75.971	107.309	13.7646	18.8135	74.3923	109.446	74.3923	109.446	111.849	195.781	80.2015	74.6826	59.4178	65.9961	67.8339	23.9933	25.5363	19.4754	12.6967	8.62644	15.4946	17.9867	9.19228	15.0224	6.00897	6.67374	9.40676	32.5466	33.6755	32.5466	33.6755	47.3207	69.4707	18.508	26.8858	13.7118	16.1623	19.8538	5.53691	6.38408	6.08607	3.86421	2.02975	7.74728
Endogenous1	hsa-miR-2276	nmiR00705.1	94.4702	67.8719	62.3851	71.6298	72.6929	11.679	17.2457	51.1447	47.707	51.1447	47.707	103.245	157.888	49.3547	38.835	20.5677	36.3652	36.3987	29.5302	17.8754	14.6066	7.72842	8.119	9.6841	15.1089	11.4904	19.0284	12.0179	8.34217	9.40676	46.4952	53.3196	46.4952	53.3196	60.2263	44.2087	30.8467	17.9238	20.5677	25.5903	28.1262	7.38254	6.38408	3.65164	3.31218	3.55206	5.81046
Endogenous1	hsa-miR-2277	nmiR00706.1	28.341	24.24	40.3668	21.706	38.0773	5.83952	13.3262	34.8714	58.9322	34.8714	58.9322	30.1131	107.364	40.1007	20.9111	29.7089	13.4686	21.5083	7.38254	5.10726	7.30329	4.41624	2.02975	5.81046	4.31682	2.87259	5.00747	14.0209	14.1817	25.0847	69.7428	84.1889	69.7428	84.1889	172.075	189.466	101.794	68.708	68.5591	59.2618	56.2525	36.9127	24.2595	12.1721	9.38451	5.07438	10.6525
Endogenous1	hsa-miR-2278	nmiR00707.1	47.2351	33.936	47.7062	45.5826	100.386	7.92506	7.05507	37.1962	16.8378	37.1962	16.8378	43.0188	88.4173	15.4234	20.9111	13.7118	21.5498	21.5083	11.0738	7.66089	9.73772	5.5203	5.58181	5.81046	4.31682	6.89421	7.01046	46.0687	40.8766	56.4405	234.801	227.31	234.801	227.31	283.924	574.713	249.858	238.984	189.68	127.952	206.811	51.6778	38.3045	32.8648	37.538	28.9239	26.1471
Endogenous2	bkv-miR-B1-3p+jcv-miR-J1-3p	nmiR00717.1	5.35283	77.6069	58.2854	21.8589	150.018	48.3842	34.0796	1.65609	6.47523	8.04325	6.00897	51.2614	128.154	192.23	21.8589	142.083	56.8499	55.222	52.169	71.0861	51.2614	7.66089	51.2225	7.84853	6.02417	8.83099	11.8319	43.008	61.7044	25.8389	3.65164	6.08925	51.2614	128.154	192.23	21.8589	142.083	213.125	48.3842	314.498	786.244	34.0796	221.518	56.8499	142.125	213.187	58.2854
Endogenous2	bkv-miR-B1-5p	nmiR00718.1	56.6821	72.7199	66.0548	43.412	38.0773	7.50795	8.62286	25.5724	36.4818	25.5724	36.4818	60.2263	126.31	37.0161	26.8858	18.2824	18.856	28.1262	12.9195	3.83045	4.86886	2.20812	2.53719	8.71569	10.0726	4.02162	9.01345	7.50795	8.62286	25.5724	36.4818	25.5724	36.4818	60.2263	126.31	37.0161	26.8858	18.2824	18.856	28.1262	12.9195	3.83045	4.86886	2.20812	2.53719	8.71569	10.0726
Endogenous2	ebv-miR-BART1-3p	nmiR00719.1	66.1291	82.4159	88.0731	36.9002	51.9235	8.34217	16.4618	69.7428	67.3511	69.7428	67.3511	68.83	132.626	55.5241	35.8477	27.4236	29.6309	41.3621	18.4564	10.2145	1.21721	6.07233	4.0595	8.71569	10.792	6.89421	8.01195	8.34217	16.4618	69.7428	67.3511	69.7428	67.3511	68.83	132.626	55.5241	35.8477	27.4236	29.6309	41.3621	18.4564	10.2145	1.21721	6.07233	4.0595	8.71569	10.792
Endogenous2	ebv-miR-BART1-5p	nmiR00720.1	23.6175	43.632	29.3577	17.3648	24.231	5.83952	12.5423	39.5209	39.2881	39.5209	39.2881	55.9244	88.4173	33.9314	26.8858	20.5677	14.8155	20.9111	13.7118	21.5498	21.5083	11.0738	7.66089	9.73772	5.5203	5.58181	5.81046	4.31682	6.89421	7.01046	46.0687	40.8766	56.4405	234.801	227.31	234.801	227.31	283.924	574.713	249.858	238.984	189.68	2.20812	2.53719	8.71569	10.0726	4.02162
Endogenous2	ebv-miR-BART2-3p	nmiR00735.1	23.6175	48.48	62.3851	54.265	83.0777	17.1014	16.4618	76.7171	101.027	76.7171	101.027	86.0375	132.626	80.2015	26.8858	25.1383	20.2029	31.4352	16.6107	8.93771	14.6066	2.20812	2.53719	4.84205	6.47523	4.59614	12.0179	17.1014	16.4618	76.7171	101.027	76.7171	101.027	86.0375	132.626	80.2015	26.8858	25.1383	20.2029	31.4352	16.6107	8.93771	14.6066	2.20812	2.53719	4.84205	6.47523
Endogenous2	ebv-miR-BART2-5p	nmiR00736.1	113.364	155.136	168.807	119.383	162.694	22.5239	45.466	153.434	143.121	153.434	143.121	228	423.14	135.726	134.429	114.265	99.6676	23.1628	11.0738	8.93771	9.73772	4.41624	3.04463	11.6209	7.91417	2.87259	12.0179	5.83952	12.5423	39.5209	39.2881	39.5209	39.2881	55.9244	88.4173	33.9314	26.8858	20.5677	14.8155	23.1628	11.0738	8.93771	9.73772	4.41624	3.04463	11.6209	7.91417
Endogenous2	ebv-miR-BART3	nmiR00742.1	56.6821	67.8719	33.0274	45.5826	79.6161	8.34217	12.5423	51.1447	50.5133	51.1447	50.5133	81.7357	94.7328	40.1007	35.8477	15.9971	28.2841	36.3987	25.8389	7.66089	3.65164	1.65609	6.08925	6.77887	6.47523	8.04325	6.00897	8.34217	12.5423	51.1447	50.5133	51.1447	50.5133	81.7357	94.7328	40.1007	35.8477	15.9971	28.2841	36.3987	25.8389	7.66089	3.65164	1.65609	6.08925	6.77887	6.47523
Endogenous2	ebv-miR-BART4	nmiR00743.1	14.1705	24.24	44.0365	26.0472	34.6157	6.25663	11.7584	41.8457	30.8693	41.8457	30.8693	51.6225	119.995	21.5927	14.9365	29.7089	9.42802	11.5814	7.38254	5.10726	4.86886	4.41624	1.52231	4.84205	2.87788	4.59614	7.01046	6.25663	11.7584	41.8457	30.8693	41.8457	30.8693	51.6225	119.995	21.5927	14.9365	29.7089	9.42802	11.5814	7.38254	5.10726	4.86886	4.41624	1.52231	4.84205	2.87788
Endogenous2	ebv-miR-BART5	nmiR00744.1	55.3217	163.945	88.8474	12.2682	85.6842	0.417108	0.783897	49.1687	47.0981	49.1687	47.0981	92.2193	279.481	5.35191	45.2188	2.2853	1.34686	1.65448	1.84564	1.27682	1.21721	0.55203	0.507438	0.96841	0.71947	0.574518	1.00149	0.417108	0.783897	49.1687	47.0981	49.1687	47.0981	92.2193	279.481	5.35191	45.2188	2.2853	1.34686	1.65448	1.84564	1.27682	1.21721	0.55203	0.507438	0.96841	0.71947
Endogenous2	ebv-miR-BART6-3p	nmiR00745.1	85.0231	106.656	99.0822	67.2886	138.463	17.1014	29.0042	109.264	78.5763	109.264	78.5763	129.056	233.674	107.964	101.568	75.415	53.8744	71.1428	62.7516	33.1972	23.1271	13.2487	12.1785	26.1471	23.7425	14.9375	33.0493	17.1014	29.0042	109.264	78.5763	109.264	78.5763	129.056	233.674	107.964	101.568	75.415	53.8744	71.1428	62.7516	33.1972	23.1271	13.2487	12.1785	26.1471	23.7425
Endogenous2	ebv-miR-BART6-5p	nmiR00746.1	307.028	223.008	231.192	158.454	204.233	28.3634	54.8728	162.733	230.116	162.733	230.116	296.83	498.926	206.673	161.315	121.121	92.9333	110.85	38.7584	21.7059	21.9099	27.0495	20.2975	24.2103	24.462	20.6826	28.0418	28.3634	54.8728	162.733	230.116	162.733	230.116	296.83	498.926	206.673	161.315	121.121	92.9333	110.85	38.7584	21.7059	21.9099	27.0495	20.2975	24.2103	24.462
Endogenous2	ebv-miR-BART7	nmiR00747.1	42.5116	63.0239	40.3668	19.5354	55.3851	7.09084	14.894	32.5466	53.3196	32.5466	53.3196	60.2263	69.4707	43.1854	23.8984	22.853	20.2029	18.1993	18.4564	11.4913	4.86886	4.41624	2.53719	6.77887	7.91417	6.89421	13.0194	7.09084	14.894	32.5466	53.3196	32.5466	53.3196	60.2263	69.4707	43.1854	23.8984	22.853	20.2029	18.1993	18.4564	11.4913	4.86886	4.41624	2.53719	6.77887	7.91417
Endogenous2	ebv-miR-BART8	nmiR00748.1	94.4702	77.5679	88.0731	71.6298	65.7698	12.5133	18.0296	46.4952	81.3826	46.4952	81.3826	116.151	170.519	64.7781	38.835	45.706	36.3652	44.6711	35.0671	15.3218	19.4754	11.0406	13.1934	10.6525	9.35311	8.61777	16.0239	12.5133	18.0296	46.4952	81.3826	46.4952	81.3826	116.151	170.519	64.7781	38.835	45.706	36.3652	44.6711	35.0671	15.3218	19.4754	11.0406	13.1934	10.6525	9.35311
Endogenous2	ebv-miR-BART9	nmiR00749.1	113.364	179.376	150.458	93.3358	169.617	19.6041	45.466	88.3409	115.058	88.3409	115.058	137.66	284.199	135.726	116.505	70.8444	64.6493	71.1428	42.4496	25.5363	10.9549	16.0089	7.61156	22.2734	19.4257	16.0865	33.0493	19.6041	45.466	88.3409	115.058	88.3409	115.058	137.66	284.199	135.726	116.505	70.8444	64.6493	71.1428	42.4496	25.5363	10.9549	16.0089	7.61156	22.2734	19.4257
Endogenous2	ebv-miR-BART10	nmiR00721.1	51.9586	38.784	80.7336	47.7532	145.386	16.2672	10.9746	60.4438	44.9007	60.4438	44.9007	43.0188	101.048	24.6774	38.835	41.1354	25.5903	44.6711	73.8254	68.948	75.4673	40.8502	94.8908	115.241	40.2903	43.6634	59.0882	16.2672	10.9746	60.4438	44.9007	60.4438	44.9007	43.0188	101.048	24.6774	38.835	41.1354	25.5903	44.6711	73.8254	68.948	75.4673	40.8502	94.8908	115.241	40.2903
Endogenous2	ebv-miR-BART11-3p	nmiR00722.1	61.4056	63.0239	51.3759	54.265	69.2314	9.17639	13.3262	34.8714	61.7385	34.8714	61.7385	81.7357	82.1018	67.8628	35.8477	27.4236	26.9372	19.8538	7.38254	8.93771	10.9549	4.41624	4.56694	8.71569	10.792	4.59614	17.0254	9.17639	13.3262	34.8714	61.7385	34.8714	61.7385	81.7357	82.1018	67.8628	35.8477	27.4236	26.9372	19.8538	7.38254	8.93771	10.9549	4.41624	4.56694	8.71569	10.792
Endogenous2	ebv-miR-BART11-5p	nmiR00723.1	37.7881	53.328	47.7062	23.8766	41.5388	5.0053	7.05507	46.4952	33.6755	46.4952	33.6755	47.3207	75.7863	30.8467	17.9238	22.853	16.1623	21.5083	16.6107	11.4913	6.08607	1.10406	5.07438	4.84205	9.35311	2.87259	8.01195	5.0053	7.05507	46.4952	33.6755	46.4952	33.6755	47.3207	75.7863	30.8467	17.9238	22.853	16.1623	21.5083	16.6107	11.4913	6.08607	1.10406	5.07438	4.84205	9.35311
Endogenous2	ebv-miR-BART12	nmiR00724.1	37.7881	9.69599	47.7062	17.3648	51.9235	7.09084	10.1907	39.5209	22.4504	39.5209	22.4504	73.1319	69.4707	30.8467	14.9365	15.9971	22.8966	18.1993	25.8389	2.55363	2.43443	3.31218	2.53719	4.84205	5.03629	4.59614	8.01195	7.09084	10.1907	39.5209	22.4504	39.5209	22.4504	73.1319	69.4707	30.8467	14.9365	15.9971	22.8966	18.1993	25.8389	2.55363	2.43443	3.31218	2.53719	4.84205	5.03629
Endogenous2	ebv-miR-BART13	nmiR00725.1	42.5116	33.936	58.7154	13.0236	45.0004	6.67374	9.40676	32.5466	33.6755	32.5466	33.6755	47.3207	69.4707	18.508	26.8858	13.7118	16.1623	19.8538	5.53691	6.38408	6.08607	3.86421	2.02975	7.74728	5.03629	5.17066	6.00897	6.67374	9.40676	32.5466	33.6755	32.5466	33.6755	47.3207	69.4707	18.508	26.8858	13.7118	16.1623	19.8538	5.53691	6.38408	6.08607	3.86421	2.02975	7.74728	5.03629
Endogenous2	ebv-miR-BART14	nmiR00726.1	37.7881	48.48	51.3759	19.5354	38.0773	8.34217	9.40676	46.4952	53.3196	46.4952	53.3196	60.2263	44.2087	30.8467	17.9238	20.5677	25.5903	28.1262	7.38254	6.38408	3.65164	3.31218	3.55206	5.81046	7.91417	4.59614	12.0179	8.34217	9.40676	46.4952	53.3196	46.4952	53.3196	60.2263	44.2087	30.8467	17.9238	20.5677	25.5903	28.1262	7.38254	6.38408	3.65164	3.31218	3.55206	5.81046	7.91417
Endogenous2	ebv-miR-BART15	nmiR00727.1	89.7467	121.2	128.44	69.4592	90.0008	14.1817	25.0847	69.7428	84.1889	69.7428	84.1889	172.075	189.466	101.794	68.708	68.5591	59.2618	56.2525	36.9127	24.2595	12.1721	9.38451	5.07438	10.6525	21.5841	10.9158	14.0209	14.1817	25.0847	69.7428	84.1889	69.7428	84.1889	172.075	189.466	101.794	68.708	68.5591	59.2618	56.2525	36.9127	24.2595	12.1721	9.38451	5.07438	10.6525	21.5841
Endogenous2	ebv-miR-BART16	nmiR00728.1	160.599	295.728	293.577	201.866	231.925	40.8766	56.4405	234.801	227.31	234.801	227.31	283.924	574.713	249.858	238.984	189.68	127.952	206.811	51.6778	38.3045	32.8648	37.538	28.9239	26.1471	42.4487	25.8533	46.0687	40.8766	56.4405	234.801	227.31	234.801	227.31	283.924	574.713	249.858	238.984	189.68	127.952	206.811	51.6778	38.3045	32.8648	37.538	28.9239	26.1471	42.4487
Endogenous2	ebv-miR-BART17-3p	nmiR00729.1	66.1291	87.2639	62.3851	54.265	83.0777	19.6041	14.894	65.0933	67.3511	65.0933	67.3511	73.1319	132.626	58.6088	68.708	38.8501	39.0589	38.0531	38.7584	26.8131	20.6926	13.2487	11.6711	23.2418	21.5841	10.3413	14.0209	19.6041	14.894	65.0933	67.3511	65.0933	67.3511	73.1319	132.626	58.6088	68.708	38.8501	39.0589	38.0531	38.7584	26.8131	20.6926	13.2487	11.6711	23.2418	21.5841
Endogenous2	ebv-miR-BART17-5p	nmiR00730.1	85.0231	121.2	124.77	84.6534	76.1545	20.4383	26.6525	104.614	117.864	104.614	117.864	124.754	233.674	86.3708	71.6953	84.5562	61.9556	62.8704	40.604	19.1522	18.2582	15.4568	7.10413	10.6525	9.35311	9.19228	29.0433	20.4383	26.6525	104.614	117.864	104.614	117.864	124.754	233.674	86.3708	71.6953	84.5562	61.9556	62.8704	40.604	19.1522	18.2582	15.4568	7.10413	10.6525	9.35311
Endogenous2	ebv-miR-BART18-3p	nmiR00731.1	51.9586	48.48	77.0639	41.2414	83.0777	12.9304	19.5974	39.5209	75.77	39.5209	75.77	120.453	170.519	64.7781	38.835	29.7089	22.8966	36.3987	25.8389	15.3218	18.2582	5.5203	7.61156	12.5893	12.9505	6.3197	18.0269	12.9304	19.5974	39.5209	75.77	39.5209	75.77	120.453	170.519	64.7781	38.835	29.7089	22.8966	36.3987	25.8389	15.3218	18.2582	5.5203	7.61156	12.5893	12.9505
Endogenous2	ebv-miR-BART18-5p	nmiR00732.1	47.2351	48.48	55.0457	47.7532	69.2314	8.75928	21.1652	48.82	53.3196	48.82	53.3196	64.5282	126.31	64.7781	53.7715	52.5619	32.3246	29.7807	31.3758	16.5986	8.5205	6.62436	7.61156	10.6525	10.0726	7.46873	16.0239	8.75928	21.1652	48.82	53.3196	48.82	53.3196	64.5282	126.31	64.7781	53.7715	52.5619	32.3246	29.7807	31.3758	16.5986	8.5205	6.62436	7.61156	10.6525	10.0726
Endogenous2	ebv-miR-BART19-3p	nmiR00733.1	70.8526	87.2639	106.422	93.3358	131.54	15.8501	28.2203	102.289	98.2203	102.289	98.2203	111.849	265.252	111.048	65.7207	79.9856	60.6087	77.7608	25.8389	24.2595	13.3894	8.28045	8.62644	16.463	13.6699	8.04325	19.0284	15.8501	28.2203	102.289	98.2203	102.289	98.2203	111.849	265.252	111.048	65.7207	79.9856	60.6087	77.7608	25.8389	24.2595	13.3894	8.28045	8.62644	16.463	13.6699
Endogenous2	ebv-miR-BART19-5p	nmiR00734.1	9.44702	33.936	29.3577	8.6824	20.7694	2.08554	4.70338	11.6238	2.8063	11.6238	2.8063	30.1131	50.5242	12.3387	11.9492	6.85591	8.08116	13.2359	12.9195	12.7682	1.21721	2.76015	3.04463	3.87364	6.47523	2.87259	2.00299	2.08554	4.70338	11.6238	2.8063	11.6238	2.8063	30.1131	50.5242	12.3387	11.9492	6.85591	8.08116	13.2359	12.9195	12.7682	1.21721	2.76015	3.04463	3.87364	6.47523
Endogenous2	ebv-miR-BART20-3p	nmiR00737.1	61.4056	72.7199	102.752	36.9002	79.6161	8.75928	19.5974	65.0933	75.77	65.0933	75.77	103.245	189.466	77.1168	65.7207	70.8444	44.4464	51.289	9.22818	6.38408	13.3894	3.31218	3.04463	13.5577	9.35311	6.89421	13.0194	8.75928	19.5974	65.0933	75.77	65.0933	75.77	103.245	189.466	77.1168	65.7207	70.8444	44.4464	51.289	9.22818	6.38408	13.3894	3.31218	3.04463	13.5577	9.35311
Endogenous2	ebv-miR-BART20-5p	nmiR00738.1	56.6821	63.0239	55.0457	41.2414	38.0773	7.09084	13.3262	46.4952	56.1259	46.4952	56.1259	51.6225	138.941	27.762	35.8477	41.1354	14.8155	18.1993	3.69127	6.38408	9.73772	3.31218	2.02975	10.6525	7.1947	2.87259	10.0149	7.09084	13.3262	46.4952	56.1259	46.4952	56.1259	51.6225	138.941	27.762	35.8477	41.1354	14.8155	18.1993	3.69127	6.38408	9.73772	3.31218	2.02975	10.6525	7.1947
Endogenous2	ebv-miR-BART21-3p	nmiR00739.1	85.0231	72.7199	66.0548	47.7532	58.8467	13.7646	14.894	32.5466	64.5448	32.5466	64.5448	73.1319	164.204	43.1854	41.8223	31.9942	26.9372	31.4352	23.9933	16.5986	6.08607	8.83248	6.08925	16.463	13.6699	8.61777	9.01345	13.7646	14.894	32.5466	64.5448	32.5466	64.5448	73.1319	164.204	43.1854	41.8223	31.9942	26.9372	31.4352	23.9933	16.5986	6.08607	8.83248	6.08925	16.463	13.6699
Endogenous2	ebv-miR-BART21-5p	nmiR00740.1	51.9586	63.0239	40.3668	49.9238	58.8467	6.67374	15.6779	48.82	58.9322	48.82	58.9322	60.2263	82.1018	33.9314	53.7715	25.1383	25.5903	14.8904	22.1476	10.2145	7.30329	5.5203	4.0595	6.77887	10.0726	5.17066	6.00897	6.67374	15.6779	48.82	58.9322	48.82	58.9322	60.2263	82.1018	33.9314	53.7715	25.1383	25.5903	14.8904	22.1476	10.2145	7.30329	5.5203	4.0595	6.77887	10.0726
Endogenous2	ebv-miR-BART22	nmiR00741.1	9.44702	29.088	25.688	23.8766	13.8463	2.91976	7.05507	18.5981	22.4504	18.5981	22.4504	21.5094	44.2087	18.508	8.96192	13.7118	12.1217	8.27242	5.53691	3.83045	8.5205	4.96827	0.507438	6.77887	3.59735	5.17066	8.01195	2.91976	7.05507	18.5981	22.4504	18.5981	22.4504	21.5094	44.2087	18.508	8.96192	13.7118	12.1217	8.27242	5.53691	3.83045	8.5205	4.96827	0.507438	6.77887	3.59735
Endogenous2	ebv-miR-BHRF1-1	nmiR00750.1	66.1291	63.0239	80.7336	39.0708	48.462	8.34217	18.0296	46.4952	36.4818	46.4952	36.4818	60.2263	101.048	55.5241	32.8604	29.7089	28.2841	26.4718	9.22818	8.93771	7.30329	8.83248	10.1488	8.71569	14.3894	5.17066	14.0209	8.34217	18.0296	46.4952	36.4818	46.4952	36.4818	60.2263	101.048	55.5241	32.8604	29.7089	28.2841	26.4718	9.22818	8.93771	7.30329	8.83248	10.1488	8.71569	14.3894
Endogenous2	ebv-miR-BHRF1-2	nmiR00751.1	37.7881	87.2639	73.3942	52.0944	55.3851	10.0106	11.7584	48.82	42.0944	48.82	42.0944	77.4338	176.835	43.1854	26.8858	31.9942	26.9372	31.4352	9.22818	5.10726	4.86886	9.93654	3.55206	5.81046	6.47523	2.87259	8.01195	10.0106	11.7584	48.82	42.0944	48.82	42.0944	77.4338	176.835	43.1854	26.8858	31.9942	26.9372	31.4352	9.22818	5.10726	4.86886	9.93654	3.55206	5.81046	6.47523
Endogenous2	ebv-miR-BHRF1-3	nmiR00752.1	47.2351	38.784	33.0274	52.0944	45.0004	6.25663	10.9746	44.1704	28.063	44.1704	28.063	73.1319	69.4707	52.4394	26.8858	13.7118	16.1623	28.1262	5.53691	7.66089	3.65164	2.76015	4.0595	7.74728	3.59735	2.87259	16.0239	6.25663	10.9746	44.1704	28.063	44.1704	28.063	73.1319	69.4707	52.4394	26.8858	13.7118	16.1623	28.1262	5.53691	7.66089	3.65164	2.76015	4.0595	7.74728	3.59735
Endogenous2	hcmv-miR-UL22A	nmiR00755.1	85.0231	72.7199	88.0731	62.9474	90.0008	13.7646	25.8686	53.4695	64.5448	53.4695	64.5448	133.358	183.15	52.4394	53.7715	52.5619	37.7121	33.0897	22.1476	21.7059	6.08607	6.62436	5.07438	6.77887	9.35311	5.74518	8.01195	13.7646	25.8686	53.4695	64.5448	53.4695	64.5448	133.358	183.15	52.4394	53.7715	52.5619	37.7121	33.0897	22.1476	21.7059	6.08607	6.62436	5.07438	6.77887	9.35311
Endogenous2	hcmv-miR-UL36	nmiR00756.1	18.894	63.0239	73.3942	36.9002	51.9235	10.8448	14.894	32.5466	50.5133	32.5466	50.5133	73.1319	145.257	67.8628	14.9365	38.8501	26.9372	26.4718	22.1476	10.2145	14.6066	5.5203	3.55206	8.71569	10.0726	8.04325	11.0164	10.8448	14.894	2.20812	2.53719	8.71569	10.0726	4.02162	9.01345	67.8628	14.9365	38.8501	26.9372	26.4718	22.1476	10.2145	14.6066	5.5203	3.55206	8.71569	10.0726
Endogenous2	hcmv-miR-UL70-3p	nmiR00757.1	47.2351	77.5679	102.752	80.3122	103.847	15.433	36.0592	90.6656	109.446	90.6656	109.446	129.056	296.83	83.2861	89.6192	70.8444	61.9556	67.8339	25.8389	15.3218	20.6926	8.28045	8.119	19.3682	11.5115	8.61777	31.0463	15.433	36.0592	6.07233	4.0595	8.71569	10.792	6.89421	8.01195	83.2861	89.6192	70.8444	61.9556	67.8339	25.8389	15.3218	20.6926	8.28045	8.119	19.3682	11.5115
Endogenous2	hcmv-miR-UL70-5p	nmiR00758.1	37.7881	24.24	51.3759	21.706	45.0004	6.25663	10.1907	41.8457	39.2881	41.8457	39.2881	90.3394	75.7863	37.0161	17.9238	20.5677	22.8966	19.8538	16.6107	12.7682	12.1721	6.07233	4.56694	7.74728	5.75576	2.87259	12.0179	6.25663	10.1907	4.41624	3.04463	11.6209	7.91417	2.87259	12.0179	37.0161	17.9238	20.5677	22.8966	19.8538	16.6107	12.7682	12.1721	6.07233	4.56694	7.74728	5.75576
Endogenous2	hcmv-miR-UL112	nmiR00753.1	33.0646	58.1759	18.3486	17.3648	34.6157	4.58819	12.5423	39.5209	33.6755	39.5209	33.6755	77.4338	119.995	43.1854	23.8984	15.9971	13.4686	23.1628	18.4564	10.2145	2.43443	3.86421	3.55206	7.74728	8.63364	5.17066	8.01195	4.58819	12.5423	2.20812	2.53719	4.84205	6.47523	4.59614	12.0179	43.1854	23.8984	15.9971	13.4686	23.1628	18.4564	10.2145	2.43443	3.86421	3.55206	7.74728	8.63364
Endogenous2	hcmv-miR-UL148D	nmiR00754.1	33.0646	9.69599	44.0365	17.3648	24.231	7.09084	8.62286	16.2733	28.063	16.2733	28.063	21.5094	63.1552	18.508	23.8984	9.14121	12.1217	16.5448	3.69127	5.10726	1.21721	2.20812	2.02975	2.90523	3.59735	2.29807	6.00897	7.09084	8.62286	12.1447	6.08925	25.1787	20.8646	15.512	28.0418	18.508	23.8984	9.14121	12.1217	16.5448	3.69127	5.10726	1.21721	2.20812	2.02975	2.90523	3.59735
Endogenous2	hcmv-miR-US4	nmiR00764.1	42.5116	38.784	44.0365	32.559	45.0004	10.0106	7.83897	27.8971	33.6755	27.8971	33.6755	55.9244	50.5242	40.1007	23.8984	18.2824	13.4686	23.1628	11.0738	7.66089	7.30329	4.41624	1.52231	8.71569	4.31682	5.74518	16.0239	10.0106	7.83897	1.65609	6.08925	6.77887	6.47523	8.04325	6.00897	40.1007	23.8984	18.2824	13.4686	23.1628	11.0738	7.66089	7.30329	4.41624	1.52231	8.71569	4.31682
Endogenous2	hcmv-miR-US5-1	nmiR00765.1	18.894	48.48	36.6971	30.3884	24.231	5.0053	3.91948	23.2476	53.3196	23.2476	53.3196	47.3207	75.7863	24.6774	26.8858	9.14121	12.1217	16.5448	9.22818	6.38408	6.08607	2.20812	2.53719	4.84205	7.1947	4.02162	10.0149	5.0053	3.91948	4.41624	1.52231	4.84205	2.87788	4.59614	7.01046	24.6774	26.8858	9.14121	12.1217	16.5448	9.22818	6.38408	6.08607	2.20812	2.53719	4.84205	7.1947
Endogenous2	hcmv-miR-US5-2	nmiR00766.1	165.323	223.008	289.907	188.842	263.079	27.5292	47.8177	230.151	165.571	230.151	165.571	292.528	631.552	188.165	164.302	148.545	115.83	138.977	53.5234	43.4117	35.2992	26.4974	20.2975	30.0207	34.5345	20.6826	31.0463	27.5292	47.8177	0.55203	0.507438	0.96841	0.71947	0.574518	1.00149	188.165	164.302	148.545	115.83	138.977	53.5234	43.4117	35.2992	26.4974	20.2975	30.0207	34.5345
Endogenous2	hcmv-miR-US25-1	nmiR00759.1	56.6821	63.0239	88.0731	62.9474	51.9235	9.59349	9.40676	30.2219	58.9322	30.2219	58.9322	103.245	88.4173	61.6934	38.835	20.5677	20.2029	34.7442	18.4564	15.3218	19.4754	6.07233	4.56694	9.6841	8.63364	5.17066	7.01046	9.59349	9.40676	13.2487	12.1785	26.1471	23.7425	14.9375	33.0493	61.6934	38.835	20.5677	20.2029	34.7442	18.4564	15.3218	19.4754	6.07233	4.56694	9.6841	8.63364
Endogenous2	hcmv-miR-US25-2-3p	nmiR00760.1	85.0231	101.808	69.7245	54.265	65.7698	12.9304	17.2457	60.4438	67.3511	60.4438	67.3511	124.754	208.412	67.8628	53.7715	41.1354	30.9778	46.3256	14.7651	8.93771	12.1721	3.86421	4.56694	4.84205	6.47523	6.89421	7.01046	12.9304	17.2457	27.0495	20.2975	24.2103	24.462	20.6826	28.0418	67.8628	53.7715	41.1354	30.9778	46.3256	14.7651	8.93771	12.1721	3.86421	4.56694	4.84205	6.47523
Endogenous2	hcmv-miR-US25-2-5p	nmiR00761.1	42.5116	58.1759	33.0274	30.3884	65.7698	6.25663	12.5423	44.1704	53.3196	44.1704	53.3196	60.2263	82.1018	37.0161	26.8858	25.1383	18.856	19.8538	22.1476	7.66089	9.73772	1.65609	3.04463	2.90523	7.91417	4.59614	14.0209	6.25663	12.5423	4.41624	2.53719	6.77887	7.91417	6.89421	13.0194	37.0161	26.8858	25.1383	18.856	19.8538	22.1476	7.66089	9.73772	1.65609	3.04463	2.90523	7.91417
Endogenous2	hcmv-miR-US33-3p	nmiR00762.1	94.4702	150.288	88.0731	75.971	110.77	10.4277	20.3813	76.7171	86.9952	76.7171	86.9952	90.3394	113.679	49.3547	59.7461	43.4207	28.2841	38.0531	27.6845	16.5986	12.1721	8.83248	8.62644	10.6525	6.47523	8.04325	16.0239	10.4277	20.3813	11.0406	13.1934	10.6525	9.35311	8.61777	16.0239	49.3547	59.7461	43.4207	28.2841	38.0531	27.6845	16.5986	12.1721	8.83248	8.62644	10.6525	6.47523
Endogenous2	hcmv-miR-US33-5p	nmiR00763.1	85.0231	135.744	135.779	88.9946	159.232	20.8554	40.7626	102.289	126.283	102.289	126.283	137.66	227.359	141.895	83.6446	59.4178	61.9556	81.0697	38.7584	19.1522	14.6066	17.1129	7.10413	8.71569	13.6699	8.04325	19.0284	20.8554	40.7626	16.0089	7.61156	22.2734	19.4257	16.0865	33.0493	141.895	83.6446	59.4178	61.9556	81.0697	38.7584	19.1522	14.6066	17.1129	7.10413	8.71569	13.6699
Endogenous2	hiv1-miR-H1	nmiR00767.1	94.4702	135.744	143.119	88.9946	96.9239	32.9516	25.8686	65.0933	81.3826	65.0933	81.3826	116.151	157.888	92.5402	59.7461	54.8472	60.6087	47.98	29.5302	8.93771	8.5205	8.28045	4.0595	11.6209	11.5115	5.17066	8.01195	32.9516	25.8686	40.8502	94.8908	115.241	40.2903	43.6634	59.0882	92.5402	59.7461	54.8472	60.6087	47.98	29.5302	8.93771	8.5205	8.28045	4.0595	11.6209	11.5115
Endogenous2	hiv1-miR-N367	nmiR00768.1	47.2351	67.8719	77.0639	56.4356	69.2314	11.679	19.5974	79.0418	58.9322	79.0418	58.9322	81.7357	88.4173	58.6088	35.8477	31.9942	36.3652	24.8173	40.604	22.9827	17.041	9.93654	11.6711	15.4946	10.0726	14.3629	18.0269	11.679	19.5974	4.41624	4.56694	8.71569	10.792	4.59614	17.0254	58.6088	35.8477	31.9942	36.3652	24.8173	40.604	22.9827	17.041	9.93654	11.6711	15.4946	10.0726
Endogenous2	hiv1-miR-TAR-3p	nmiR00769.1	37.7881	87.2639	62.3851	45.5826	51.9235	8.75928	21.9491	44.1704	53.3196	44.1704	53.3196	73.1319	126.31	49.3547	35.8477	31.9942	22.8966	26.4718	11.0738	16.5986	3.65164	6.07233	3.55206	8.71569	8.63364	5.74518	13.0194	8.75928	21.9491	1.10406	5.07438	4.84205	9.35311	2.87259	8.01195	49.3547	35.8477	31.9942	22.8966	26.4718	11.0738	16.5986	3.65164	6.07233	3.55206	8.71569	8.63364
Endogenous2	hsv1-miR-H1	nmiR00771.1	174.77	223.008	161.467	156.283	141.924	23.7752	52.5211	202.254	185.216	202.254	185.216	223.698	347.354	129.556	122.48	100.553	79.4647	110.85	31.3758	14.045	29.2131	13.2487	10.6562	20.3366	17.9867	11.4904	18.0269	23.7752	52.5211	3.31218	2.53719	4.84205	5.03629	4.59614	8.01195	129.556	122.48	100.553	79.4647	110.85	31.3758	14.045	29.2131	13.2487	10.6562	20.3366	17.9867
Endogenous2	hsv1-miR-H2-3p	nmiR00772.1	51.9586	24.24	88.0731	47.7532	24.231	9.17639	14.1101	44.1704	61.7385	44.1704	61.7385	55.9244	126.31	67.8628	23.8984	25.1383	28.2841	21.5083	23.9933	8.93771	9.73772	3.86421	4.0595	2.90523	8.63364	6.3197	10.0149	9.17639	14.1101	3.86421	2.02975	7.74728	5.03629	5.17066	6.00897	67.8628	23.8984	25.1383	28.2841	21.5083	23.9933	8.93771	9.73772	3.86421	4.0595	2.90523	8.63364
Endogenous2	hsv1-miR-H2-5p	nmiR00773.1	23.6175	43.632	36.6971	41.2414	51.9235	5.42241	11.7584	46.4952	44.9007	46.4952	44.9007	68.83	107.364	27.762	38.835	20.5677	12.1217	41.3621	23.9933	3.83045	1.21721	6.07233	3.04463	6.77887	7.1947	2.87259	10.0149	5.42241	11.7584	3.31218	3.55206	5.81046	7.91417	4.59614	12.0179	27.762	38.835	20.5677	12.1217	41.3621	23.9933	3.83045	1.21721	6.07233	3.04463	6.77887	7.1947
Endogenous2	hsv1-miR-H3	nmiR00774.1	85.0231	106.656	168.807	115.042	162.694	22.941	30.572	125.537	106.639	125.537	106.639	159.169	341.038	101.794	95.5938	114.265	78.1179	76.1063	70.1342	76.6089	29.2131	23.1853	14.7157	36.7996	30.2177	20.1081	48.0717	22.941	30.572	9.38451	5.07438	10.6525	21.5841	10.9158	14.0209	101.794	95.5938	114.265	78.1179	76.1063	70.1342	76.6089	29.2131	23.1853	14.7157	36.7996	30.2177
Endogenous2	hsv1-miR-H4-3p	nmiR00775.1	18.894	43.632	62.3851	23.8766	27.6926	7.09084	11.7584	32.5466	33.6755	32.5466	33.6755	43.0188	126.31	46.2701	32.8604	38.8501	13.4686	14.8904	5.53691	12.7682	12.1721	2.76015	3.04463	8.71569	5.75576	2.87259	9.01345	7.09084	11.7584	37.538	28.9239	26.1471	42.4487	25.8533	46.0687	46.2701	32.8604	38.8501	13.4686	14.8904	5.53691	12.7682	12.1721	2.76015	3.04463	8.71569	5.75576
Endogenous2	hsv1-miR-H4-5p	nmiR00776.1	56.6821	72.7199	77.0639	65.118	69.2314	15.8501	21.9491	44.1704	78.5763	44.1704	78.5763	68.83	164.204	61.6934	50.7842	36.5648	28.2841	28.1262	31.3758	15.3218	19.4754	7.72842	8.119	19.3682	17.2673	10.3413	19.0284	15.8501	21.9491	13.2487	11.6711	23.2418	21.5841	10.3413	14.0209	61.6934	50.7842	36.5648	28.2841	28.1262	31.3758	15.3218	19.4754	7.72842	8.119	19.3682	17.2673
Endogenous2	hsv1-miR-H7	nmiR00778.1	103.917	145.44	139.449	123.724	173.078	16.6843	39.1948	151.109	143.121	151.109	143.121	159.169	303.145	123.387	113.518	89.1268	87.5459	77.7608	49.8322	51.0726	18.2582	14.3528	11.1636	28.0839	19.4257	12.6394	32.0478	103.917	145.44	15.4568	7.10413	10.6525	9.35311	9.19228	29.0433	143.121	151.109	143.121	159.169	303.145	123.387	113.518	89.1268	87.5459	77.7608	49.8322	51.0726
Endogenous2	hsv1-miR-H8	nmiR00779.1	122.811	87.2639	77.0639	62.9474	72.6929	13.7646	76.038	53.4695	61.7385	53.4695	61.7385	73.1319	202.097	49.3547	53.7715	31.9942	41.7527	44.6711	44.2953	30.6436	13.3894	12.1447	7.61156	14.5262	15.8283	10.9158	26.0389	122.811	87.2639	5.5203	7.61156	12.5893	12.9505	6.3197	18.0269	61.7385	53.4695	61.7385	73.1319	202.097	49.3547	53.7715	31.9942	41.7527	44.6711	44.2953	30.6436
Endogenous2	hsv2-miR-H2	nmiR00780.1	70.8526	48.48	66.0548	67.2886	72.6929	10.0106	20.3813	41.8457	42.0944	41.8457	42.0944	90.3394	176.835	64.7781	68.708	31.9942	39.0589	28.1262	12.9195	10.2145	7.30329	4.96827	4.0595	12.5893	7.91417	6.3197	17.0254	70.8526	48.48	6.62436	7.61156	10.6525	10.0726	7.46873	16.0239	42.0944	41.8457	42.0944	90.3394	176.835	64.7781	68.708	31.9942	39.0589	28.1262	12.9195	10.2145
Endogenous2	hsv2-miR-H3	nmiR00781.1	1.52938	32.5448	25.7801	7.69111	52.1802	14.1612	15.3011	2.76015	6.47523	2.87259	2.00299	10.2523	25.6307	38.4461	7.69111	49.9922	32.2149	19.2077	28.9828	31.1002	10.2523	12.7682	21.9525	8.72059	1.85359	4.95397	5.42297	14.336	21.5965	8.28045	8.62644	16.463	13.6699	8.04325	19.0284	7.69111	49.9922	74.9883	14.1612	92.0481	230.12	15.3011	99.4569	32.2149	80.5373	120.806	25.7801
Endogenous2	hsv2-miR-H4-3p	nmiR00782.1	85.0231	48.48	66.0548	52.0944	55.3851	10.0106	9.40676	60.4438	44.9007	60.4438	44.9007	120.453	151.573	40.1007	53.7715	38.8501	33.6715	31.4352	20.302	11.4913	12.1721	4.96827	5.58181	8.71569	4.31682	7.46873	7.01046	85.0231	48.48	2.76015	3.04463	3.87364	6.47523	2.87259	2.00299	44.9007	60.4438	12.1721	4.96827	5.58181	8.71569	4.31682	66.0548	52.0944	55.3851	10.0106	9.40676
Endogenous2	hsv2-miR-H4-5p	nmiR00783.1	108.641	174.528	176.146	102.018	190.386	24.6094	39.9787	123.212	143.121	123.212	143.121	172.075	359.985	120.302	89.6192	77.7003	74.0773	99.2691	29.5302	22.9827	14.6066	6.62436	7.61156	11.6209	12.9505	13.2139	24.0359	108.641	174.528	3.31218	3.04463	13.5577	9.35311	6.89421	13.0194	143.121	123.212	14.6066	6.62436	7.61156	11.6209	12.9505	176.146	102.018	190.386	24.6094	39.9787
Endogenous2	kshv-miR-K12-2	nmiR00789.1	118.088	111.504	110.091	108.53	128.078	26.6949	37.627	95.3151	98.2203	95.3151	98.2203	137.66	347.354	104.879	113.518	89.1268	86.199	99.2691	33.2214	20.429	15.8238	7.17639	7.61156	5.81046	16.5478	13.7884	29.0433	118.088	111.504	3.31218	2.02975	10.6525	7.1947	2.87259	10.0149	98.2203	95.3151	15.8238	7.17639	7.61156	5.81046	16.5478	110.091	108.53	128.078	26.6949	37.627
Endogenous2	kshv-miR-K12-3	nmiR00790.1	42.5116	63.0239	77.0639	32.559	69.2314	7.50795	18.8135	72.0676	56.1259	72.0676	56.1259	116.151	138.941	58.6088	53.7715	29.7089	44.4464	43.0166	20.302	8.93771	10.9549	2.76015	3.55206	9.6841	6.47523	3.44711	11.0164	42.5116	63.0239	8.83248	6.08925	16.463	13.6699	8.61777	9.01345	56.1259	72.0676	10.9549	2.76015	3.55206	9.6841	6.47523	77.0639	32.559	69.2314	7.50795	18.8135
Endogenous2	kshv-miR-K12-4-3p	nmiR00791.1	28.341	43.632	51.3759	45.5826	62.3082	7.50795	14.894	39.5209	56.1259	39.5209	56.1259	55.9244	126.31	49.3547	23.8984	45.706	16.1623	31.4352	12.9195	8.93771	3.65164	3.31218	2.53719	6.77887	4.31682	3.44711	5.00747	28.341	43.632	5.5203	4.0595	6.77887	10.0726	5.17066	6.00897	56.1259	39.5209	3.65164	3.31218	2.53719	6.77887	4.31682	51.3759	45.5826	62.3082	7.50795	14.894
Endogenous2	kshv-miR-K12-4-5p	nmiR00792.1	188.94	208.464	194.495	147.601	235.387	28.3634	53.305	148.785	137.508	148.785	137.508	279.622	404.193	154.234	134.429	109.694	102.361	109.196	31.3758	25.5363	12.1721	17.665	17.2529	13.5577	14.3894	10.3413	21.0314	188.94	208.464	4.96827	0.507438	6.77887	3.59735	5.17066	8.01195	137.508	148.785	12.1721	17.665	17.2529	13.5577	14.3894	194.495	147.601	235.387	28.3634	53.305
Endogenous2	kshv-miR-K12-5	nmiR00793.1	94.4702	126.048	95.4125	69.4592	131.54	10.8448	26.6525	53.4695	86.9952	53.4695	86.9952	172.075	138.941	77.1168	29.8731	68.5591	44.4464	46.3256	20.302	12.7682	7.30329	8.83248	5.07438	5.81046	10.0726	9.19228	10.0149	94.4702	126.048	8.83248	10.1488	8.71569	14.3894	5.17066	14.0209	86.9952	53.4695	7.30329	8.83248	5.07438	5.81046	10.0726	95.4125	69.4592	131.54	10.8448	26.6525
Endogenous2	kshv-miR-K12-6-3p	nmiR00794.1	226.728	92.1119	106.422	78.1416	141.924	13.3475	43.8982	62.7685	75.77	62.7685	75.77	98.9432	88.4173	46.2701	56.7588	47.9913	71.3836	61.2159	73.8254	22.9827	24.3443	8.28045	8.62644	22.2734	21.5841	12.6394	32.0478	226.728	92.1119	9.93654	3.55206	5.81046	6.47523	2.87259	8.01195	75.77	62.7685	24.3443	8.28045	8.62644	22.2734	21.5841	106.422	78.1416	141.924	13.3475	43.8982
Endogenous2	kshv-miR-K12-6-5p	nmiR00795.1	23.6175	67.8719	33.0274	19.5354	27.6926	5.0053	10.1907	37.1962	33.6755	37.1962	33.6755	60.2263	119.995	27.762	26.8858	22.853	18.856	21.5083	12.9195	7.66089	10.9549	4.96827	6.59669	8.71569	10.0726	5.74518	6.00897	23.6175	67.8719	2.76015	4.0595	7.74728	3.59735	2.87259	16.0239	33.6755	37.1962	10.9549	4.96827	6.59669	8.71569	10.0726	33.0274	19.5354	27.6926	5.0053	10.1907
Endogenous2	kshv-miR-K12-7	nmiR00796.1	70.8526	121.2	161.467	82.4828	103.847	20.8554	17.2457	90.6656	106.639	90.6656	106.639	154.868	202.097	61.6934	74.6826	70.8444	63.3024	87.6877	27.6845	21.7059	17.041	11.5926	12.1785	20.3366	17.9867	15.512	30.0448	70.8526	121.2	161.467	82.4828	103.847	20.8554	17.2457	90.6656	106.639	90.6656	17.041	11.5926	12.1785	20.3366	17.9867	161.467	82.4828	103.847	20.8554	17.2457
Endogenous2	kshv-miR-K12-8	nmiR00797.1	28.341	43.632	22.0183	36.9002	38.0773	6.67374	12.5423	32.5466	36.4818	32.5466	36.4818	68.83	107.364	46.2701	32.8604	38.8501	21.5498	24.8173	9.22818	7.66089	6.08607	2.20812	2.53719	2.90523	7.1947	2.29807	6.00897	28.341	43.632	22.0183	36.9002	38.0773	6.67374	12.5423	32.5466	36.4818	32.5466	6.08607	2.20812	2.53719	2.90523	7.1947	22.0183	36.9002	38.0773	6.67374	12.5423
Endogenous2	kshv-miR-K12-9	nmiR00798.1	170.046	213.312	216.513	134.577	193.848	26.2778	37.627	141.81	165.571	141.81	165.571	258.113	353.669	129.556	116.505	98.268	86.199	99.2691	29.5302	16.5986	9.73772	7.17639	4.56694	11.6209	7.91417	6.3197	9.01345	170.046	213.312	216.513	134.577	193.848	26.2778	37.627	141.81	165.571	141.81	9.73772	7.17639	4.56694	11.6209	7.91417	216.513	134.577	193.848	26.2778	37.627
Endogenous2	kshv-miR-K12-10a+kshv-miR-K12-10b	nmiR00786.1	33.0646	63.0239	44.0365	32.559	55.3851	7.09084	12.5423	39.5209	67.3511	39.5209	67.3511	77.4338	119.995	30.8467	35.8477	34.2795	33.6715	24.8173	16.6107	17.8754	8.5205	6.07233	6.59669	11.6209	6.47523	5.17066	10.0149	33.0646	63.0239	44.0365	32.559	55.3851	7.09084	12.5423	39.5209	67.3511	39.5209	8.5205	6.07233	6.59669	11.6209	6.47523	44.0365	32.559	55.3851	7.09084	12.5423
Endogenous2	kshv-miR-K12-11	nmiR00787.1	170.046	121.2	132.11	104.189	228.464	33.7858	53.305	134.836	148.734	134.836	148.734	159.169	252.621	141.895	107.543	75.415	88.8928	84.3787	42.4496	30.6436	31.6476	14.3528	16.7454	19.3682	22.3036	26.4278	37.0553	170.046	121.2	132.11	104.189	228.464	33.7858	53.305	134.836	148.734	134.836	31.6476	14.3528	16.7454	19.3682	22.3036	132.11	104.189	228.464	33.7858	53.305
Endogenous2	kshv-miR-K12-12	nmiR00788.1	80.2996	159.984	91.7428	67.2886	114.232	12.0961	25.0847	69.7428	86.9952	69.7428	86.9952	120.453	221.043	86.3708	59.7461	41.1354	45.7932	61.2159	22.1476	3.83045	6.08607	4.41624	3.04463	7.74728	7.1947	5.17066	14.0209	80.2996	159.984	91.7428	67.2886	114.232	12.0961	25.0847	69.7428	86.9952	69.7428	6.08607	4.41624	3.04463	7.74728	7.1947	91.7428	67.2886	114.232	12.0961	25.0847
Endogenous2	mcv-miR-M1-3p	nmiR00799.1	80.2996	82.4159	102.752	60.7768	62.3082	8.75928	18.8135	51.1447	70.1574	51.1447	70.1574	86.0375	145.257	52.4394	38.835	38.8501	20.2029	47.98	20.302	8.93771	6.08607	1.65609	4.0595	9.6841	7.1947	6.3197	9.01345	80.2996	82.4159	102.752	60.7768	62.3082	8.75928	18.8135	51.1447	70.1574	51.1447	6.08607	1.65609	4.0595	9.6841	7.1947	102.752	60.7768	62.3082	8.75928	18.8135
Endogenous2	mcv-miR-M1-5p	nmiR00800.1	51.9586	53.328	66.0548	36.9002	24.231	16.2672	18.0296	51.1447	47.707	51.1447	47.707	73.1319	107.364	55.5241	29.8731	18.2824	26.9372	11.5814	18.4564	17.8754	20.6926	9.38451	7.10413	21.305	12.231	11.4904	23.0344	51.9586	53.328	66.0548	36.9002	24.231	16.2672	18.0296	51.1447	47.707	51.1447	20.6926	9.38451	7.10413	21.305	12.231	66.0548	36.9002	24.231	16.2672	18.0296
[truncated: 19 more columns]
